# Supplementary material for: Manganese Detoxification by MntE Is Critical for Resistance to Oxidative Stress and Virulence of Staphylococcus aureus
Source: mBio. 2019 Feb 26;10(1):e02915-18. doi: 10.1128/mBio.02915-18 (PMC6391924; doi:10.1128/mBio.02915-18)
Supplement: TABLE S1 [file mBio.02915-18-st001.xlsx]

## Sheet: high Mn vs. TSB
Name	Chromosome	Region	Max group mean	Log₂ fold change	Fold change	P-value	FDR p-value	Bonferroni	-log10(p-value)
NWMN_RS07660	NC_009641	complement(1523289..1523468)	0.11868	-1.85028	-3.6057	0.497752	0.999665	1	0.302987		NOTE: p-value in volcano plot set to -log10 of 5
NWMN_RS15610	NC_009641	complement(2642085..2642279)	0.123135	0.0391075	1.02748	0.982977	0.999665	1	0.00745647
NWMN_RS09555	NC_009641	complement(1899086..1899220)	0.157426	-1.85033	-3.60583	0.496987	0.999665	1	0.303655
NWMN_RS10505	NC_009641	complement(2035388..2035499)	0.190735	-1.85028	-3.6057	0.49738	0.999665	1	0.303311
NWMN_RS14465	NC_009641	2770201..2770293	0.208659	1.8988	3.72904	0.483263	0.999665	1	0.315817
NWMN_RS01000	NC_009641	232523..232621	0.214672	-1.85033	-3.60583	0.497735	0.999665	1	0.303002
NWMN_RS13475	NC_009641	complement(2572799..2572903)	0.22868	1.89894	3.72939	0.481313	0.999665	1	0.317573
NWMN_RS03975	NC_009641	788332..788487	0.273118	-0.747254	-1.67859	0.653719	0.999665	1	0.184609
NWMN_RS10555	NC_009641	complement(2044423..2044569)	0.346928	0.0438439	1.03086	0.976242	0.999665	1	0.0104426
NWMN_RS11080	NC_009641	complement(2128031..2128204)	0.366715	-0.46243	-1.37786	0.728474	0.999665	1	0.137586
NWMN_RS05160	NC_009641	1020686..1020796	0.383842	-0.747254	-1.67859	0.661622	0.999665	1	0.17939
NWMN_RS07090	NC_009641	1379004..1379102	0.431562	-2.63642	-6.21788	0.31513	0.999665	1	0.50151
NWMN_RS13960	NC_009641	complement(2671330..2671428)	0.438552	0.0437038	1.03076	0.976571	0.999665	1	0.0102962
NWMN_RS00915	NC_009641	complement(213801..213908)	0.472207	0.0438439	1.03086	0.976295	0.999665	1	0.0104188
NWMN_RS00730	NC_009641	166560..166661	0.485398	0.829972	1.77765	0.621279	0.999665	1	0.206713
NWMN_RS15210	NC_009641	788105..788288	0.488092	0.926487	1.90064	0.463802	0.999665	1	0.333668
NWMN_RS15065	NC_009641	263508..263687	0.490673	0.05304	1.03745	0.964266	0.999665	1	0.0158031
NWMN_RS01130	NC_009641	259653..259787	0.499467	1.33775	2.52757	0.399146	0.999665	1	0.398868
NWMN_RS10275	NC_009641	complement(2007770..2007958)	0.531794	0.0862758	1.06163	0.941905	0.999665	1	0.0259931
NWMN_RS12990	NC_009641	complement(2479498..2479626)	0.534232	1.33783	2.52772	0.392674	0.999665	1	0.405968
NWMN_RS07810	NC_009641	1553015..1553152	0.61675	-3.51645	-11.4434	0.167987	0.999665	1	0.774725
NWMN_RS02205	NC_009641	439161..439298	0.616812	-1.62704	-3.08878	0.288009	0.999665	1	0.540594
NWMN_RS13465	NC_009641	complement(2570815..2570916)	0.626648	-1.25312	-2.38356	0.423127	0.999665	1	0.373529
NWMN_RS07805	NC_009641	complement(1552870..1553061)	0.666429	-0.455789	-1.37153	0.68104	0.999665	1	0.166827
NWMN_RS06900	NC_009641	1349756..1349857	0.675646	0.0455965	1.03211	0.970247	0.999665	1	0.0131175
NWMN_RS15030	NC_009641	complement(75110..75298)	0.676427	-1.37883	-2.60058	0.269279	0.999665	1	0.569797
NWMN_RS12040	NC_009641	2315394..2315519	0.689153	1.71258	3.27747	0.261001	0.999665	1	0.583357
NWMN_RS05045	NC_009641	999687..999788	0.73539	0.0457746	1.03224	0.970475	0.999665	1	0.0130157
NWMN_RS15390	NC_009641	1870643..1872267	0.759982	-0.169813	-1.12491	0.719501	0.999665	1	0.142969
NWMN_RS15560	NC_009641	2467944..2468132	0.789098	-0.70585	-1.63111	0.489962	0.999665	1	0.309837
NWMN_RS08155	NC_009641	complement(1614324..1614770)	0.80982	0.508854	1.42292	0.482432	0.999665	1	0.316564
NWMN_RS10905	NC_009641	complement(2109089..2109373)	0.821785	-1.70578	-3.26206	0.0897891	0.999665	1	1.04678
NWMN_RS15620	NC_009641	complement(2720658..2720786)	0.825444	-1.132	-2.19162	0.389242	0.999665	1	0.40978
NWMN_RS00405	NC_009641	93353..93475	0.863729	2.0098	4.02727	0.173625	0.999665	1	0.760387
NWMN_RS15315	NC_009641	complement(1386586..1386799)	0.896601	-0.257114	-1.19509	0.782535	0.999665	1	0.106496
NWMN_RS10125	NC_009641	complement(1982698..1983093)	0.901487	5.48136	44.6739	0.0335519	0.999665	1	1.47428
NWMN_RS11975	NC_009641	complement(2302272..2302457)	0.915814	-0.591994	-1.50733	0.522575	0.999665	1	0.281851
NWMN_RS11470	NC_009641	complement(2201857..2201967)	0.983912	0.717666	1.64452	0.537162	0.999665	1	0.269895
NWMN_RS13410	NC_009641	complement(2560308..2560415)	0.987433	-1.92356	-3.79359	0.190093	0.999665	1	0.721034
NWMN_RS10900	NC_009641	complement(2108815..2109099)	1.08204	0.386394	1.30712	0.593604	0.999665	1	0.226503
NWMN_RS10820	NC_009641	complement(2093446..2093700)	1.08538	-0.432209	-1.3493	0.632822	0.999665	1	0.198718
NWMN_RS04265	NC_009641	848141..848296	1.09052	-0.374676	-1.29655	0.699439	0.999665	1	0.15525
NWMN_RS00340	NC_009641	79725..80705	1.12998	-0.307138	-1.23725	0.536856	0.999665	1	0.270142
NWMN_RS13100	NC_009641	2499473..2499565	1.14425	-0.250915	-1.18996	0.823258	0.999665	1	0.0844638
NWMN_RS10525	NC_009641	complement(2038505..2038597)	1.14543	-1.92365	-3.79381	0.197375	0.999665	1	0.704708
NWMN_RS15485	NC_009641	complement(2095088..2095282)	1.20129	-0.787136	-1.72565	0.363588	0.999665	1	0.43939
NWMN_RS14710	NC_009641	complement(2830532..2831194)	1.25308	-0.355193	-1.27916	0.484405	0.999665	1	0.314792
NWMN_RS15190	NC_009641	777492..777596	1.26882	0.590257	1.50551	0.555426	0.999665	1	0.255374
NWMN_RS09620	NC_009641	complement(1909764..1910282)	1.2732	-0.0444289	-1.03127	0.931589	0.999665	1	0.0307757
NWMN_RS01005	NC_009641	232752..234848	1.29024	-0.237852	-1.17924	0.500298	0.999665	1	0.300771
NWMN_RS15285	NC_009641	1155248..1155346	1.2923	-0.194391	-1.14424	0.853529	0.999665	1	0.0687817
NWMN_RS01010	NC_009641	234833..235300	1.32065	-1.17351	-2.2556	0.0877426	0.999665	1	1.05679
NWMN_RS10990	NC_009641	complement(2118322..2118726)	1.36811	-0.471602	-1.38665	0.429024	0.999665	1	0.367519
NWMN_RS15340	NC_009641	complement(1448855..1449396)	1.37723	-0.756382	-1.68925	0.209513	0.999665	1	0.678788
NWMN_RS07315	NC_009641	complement(1430201..1431127)	1.40143	-0.129912	-1.09423	0.768752	0.999665	1	0.114214
NWMN_RS01200	NC_009641	complement(271556..273080)	1.41041	-0.479994	-1.39474	0.235555	0.999665	1	0.627907
NWMN_RS03200	NC_009641	642425..642526	1.41244	0.108214	1.07789	0.922468	0.999665	1	0.0350489
NWMN_RS13525	NC_009641	complement(2582391..2582510)	1.4186	-0.132907	-1.0965	0.883694	0.999665	1	0.0536981
NWMN_RS01235	NC_009641	279706..279987	1.43532	-0.485702	-1.40027	0.439461	0.999665	1	0.357079
NWMN_RS07815	NC_009641	complement(1553178..1553294)	1.45576	-2.55311	-5.86899	0.0899676	0.999665	1	1.04591
NWMN_RS13805	NC_009641	complement(2641826..2641927)	1.46488	-0.14787	-1.10793	0.879862	0.999665	1	0.0555855
NWMN_RS13785	NC_009641	2633324..2634067	1.51643	-0.297011	-1.2286	0.559836	0.999665	1	0.251939
NWMN_RS07755	NC_009641	complement(1544806..1545006)	1.52612	0.380483	1.30178	0.623768	0.999665	1	0.204977
NWMN_RS15580	NC_009641	2560077..2560169	1.56512	2.3182	4.98711	0.13473	0.999665	1	0.870537
NWMN_RS15135	NC_009641	502093..502305	1.5852	1.10704	2.15404	0.292762	0.999665	1	0.533485
NWMN_RS10145	NC_009641	complement(1986659..1986832)	1.59181	-5.12742	-34.9548	0.0357247	0.999665	1	1.44703
NWMN_RS15555	NC_009641	complement(2463765..2463950)	1.60451	-0.288855	-1.22167	0.687987	0.999665	1	0.16242
NWMN_RS15250	NC_009641	917283..917348	1.61478	-3.81475	-14.0719	0.134156	0.999665	1	0.872389
NWMN_RS08165	NC_009641	complement(1615073..1616143)	1.62984	0.254875	1.19323	0.547936	0.999665	1	0.26127
NWMN_RS13270	NC_009641	complement(2535695..2535796)	1.66836	-0.911749	-1.88132	0.397864	0.999665	1	0.400265
NWMN_RS04765	NC_009641	complement(942088..942957)	1.67307	0.0384084	1.02698	0.930762	0.999665	1	0.0311613
NWMN_RS15235	NC_009641	832417..832567	1.69353	-0.205572	-1.15314	0.779041	0.999665	1	0.10844
NWMN_RS14720	NC_009641	2832767..2834005	1.70304	-0.221639	-1.16606	0.578461	0.999665	1	0.237726
NWMN_RS02515	NC_009641	501837..501935	1.73774	0.437329	1.3541	0.676479	0.999665	1	0.169746
NWMN_RS00350	NC_009641	81733..83487	1.74864	-0.273941	-1.20911	0.401798	0.999665	1	0.395992
NWMN_RS07025	NC_009641	complement(1368081..1368185)	1.75587	0.68766	1.61067	0.473819	0.999665	1	0.324387
NWMN_RS06015	NC_009641	1170028..1170195	1.77753	-0.301018	-1.23201	0.705794	0.999665	1	0.151322
NWMN_RS13855	NC_009641	complement(2653349..2653447)	1.79929	0.687427	1.61041	0.4714	0.999665	1	0.32661
NWMN_RS10225	NC_009641	complement(2001395..2002009)	1.8043	-3.1248	-8.72285	0.000308571	0.153565	0.921392	3.51065
NWMN_RS11050	NC_009641	complement(2126035..2126175)	1.81743	1.12971	2.18815	0.190313	0.999665	1	0.720531
NWMN_RS04095	NC_009641	812015..812122	1.82903	0.194773	1.14454	0.830441	0.999665	1	0.0806911
NWMN_RS06955	NC_009641	1355570..1356478	1.82918	-0.0641561	-1.04547	0.873247	0.999665	1	0.0588631
NWMN_RS15055	NC_009641	complement(256041..256306)	1.84226	-0.378175	-1.2997	0.525134	0.999665	1	0.27973
NWMN_RS06895	NC_009641	1349661..1349783	1.86283	0.190356	1.14105	0.827136	0.999665	1	0.0824229
NWMN_RS11035	NC_009641	complement(2124851..2125012)	1.87828	-0.054696	-1.03864	0.934458	0.999665	1	0.0294404
NWMN_RS03935	NC_009641	780051..780152	1.87994	-2.72575	-6.61503	0.0504525	0.999665	1	1.29712
NWMN_RS06255	NC_009641	complement(1210988..1211236)	1.88787	0.524437	1.43837	0.398047	0.999665	1	0.400065
NWMN_RS04770	NC_009641	943067..944212	1.9146	-0.237461	-1.17892	0.521932	0.999665	1	0.282386
NWMN_RS15565	NC_009641	2483756..2483860	1.9428	2.85226	7.2213	0.0819828	0.999665	1	1.08628
NWMN_RS00345	NC_009641	80702..81712	1.98144	-0.478869	-1.39365	0.221861	0.999665	1	0.65392
NWMN_RS00505	NC_009641	113484..113687	1.98512	-0.381873	-1.30303	0.568967	0.999665	1	0.244913
NWMN_RS00355	NC_009641	83480..84736	2.00078	-0.0495931	-1.03497	0.894156	0.999665	1	0.0485869
NWMN_RS13390	NC_009641	complement(2555895..2556062)	2.00594	0.483672	1.3983	0.510719	0.999665	1	0.291818
NWMN_RS10910	NC_009641	complement(2109393..2110538)	2.00766	-0.144427	-1.10529	0.731287	0.999665	1	0.135912
NWMN_RS08145	NC_009641	complement(1613623..1614120)	2.00943	-0.202733	-1.15088	0.672225	0.999665	1	0.172485
NWMN_RS05860	NC_009641	1135944..1137842	2.02021	-0.231253	-1.17385	0.566595	0.999665	1	0.246728
NWMN_RS15400	NC_009641	1915180..1915371	2.0448	1.28508	2.43695	0.102038	0.999665	1	0.99124
NWMN_RS11305	NC_009641	2168979..2169134	2.04698	-0.492332	-1.40672	0.528922	0.999665	1	0.276608
NWMN_RS10860	NC_009641	complement(2100098..2101582)	2.05191	-0.31717	-1.24588	0.364017	0.999665	1	0.438878
NWMN_RS08150	NC_009641	complement(1614038..1614358)	2.05795	-0.572999	-1.48761	0.260199	0.999665	1	0.584695
NWMN_RS04845	NC_009641	958473..959459	2.07755	0.438814	1.35549	0.310578	0.999665	1	0.507829
NWMN_RS07310	NC_009641	complement(1429282..1430199)	2.08849	0.0267877	1.01874	0.949576	0.999665	1	0.0224703
NWMN_RS14900	NC_009641	2868245..2868436	2.11042	-0.485351	-1.39993	0.462875	0.999665	1	0.334536
NWMN_RS06860	NC_009641	1346908..1347018	2.1109	-0.393354	-1.31344	0.616303	0.999665	1	0.210206
NWMN_RS10895	NC_009641	complement(2108469..2108831)	2.11302	-0.258932	-1.19659	0.596524	0.999665	1	0.224372
NWMN_RS09625	NC_009641	complement(1910298..1911542)	2.145	0.157877	1.11564	0.676434	0.999665	1	0.169775
NWMN_RS15420	NC_009641	1947235..1947441	2.21992	1.0914	2.13081	0.114904	0.999665	1	0.939663
NWMN_RS01260	NC_009641	286547..287221	2.22809	0.364602	1.28753	0.388595	0.999665	1	0.410502
NWMN_RS15590	NC_009641	complement(2585375..2585449)	2.2324	0.197884	1.14701	0.837496	0.999665	1	0.0770173
NWMN_RS11140	NC_009641	complement(2138370..2139281)	2.24772	0.0702909	1.04993	0.868506	0.999665	1	0.0612272
NWMN_RS00420	NC_009641	95390..96556	2.24862	0.101247	1.0727	0.789662	0.999665	1	0.102559
NWMN_RS15535	NC_009641	2322168..2323792	2.26247	0.198505	1.14751	0.479601	0.999665	1	0.319119
NWMN_RS01240	NC_009641	280000..281334	2.26475	-0.478759	-1.39354	0.24691	0.999665	1	0.60746
NWMN_RS10980	NC_009641	complement(2117695..2117937)	2.28167	0.23939	1.18049	0.679441	0.999665	1	0.167848
NWMN_RS01190	NC_009641	complement(269405..270325)	2.31312	-0.441391	-1.35791	0.251598	0.999665	1	0.599292
NWMN_RS06905	NC_009641	1349903..1350169	2.31415	-0.219841	-1.16461	0.659661	0.999665	1	0.180679
NWMN_RS10925	NC_009641	complement(2112486..2114147)	2.33298	-0.143712	-1.10474	0.640727	0.999665	1	0.193327
NWMN_RS04840	NC_009641	956707..958422	2.33553	-0.546827	-1.46087	0.0783816	0.999665	1	1.10579
NWMN_RS04880	NC_009641	965222..966208	2.39573	-0.562249	-1.47657	0.158488	0.999665	1	0.800004
NWMN_RS11075	NC_009641	complement(2127771..2128034)	2.4078	0.786091	1.7244	0.203012	0.999665	1	0.692478
NWMN_RS01195	NC_009641	complement(270322..271488)	2.41005	-0.193512	-1.14354	0.60172	0.999665	1	0.220605
NWMN_RS10935	NC_009641	complement(2114618..2114917)	2.41543	-0.227052	-1.17044	0.626343	0.999665	1	0.203188
NWMN_RS14655	NC_009641	complement(2816181..2817392)	2.42707	-0.106119	-1.07633	0.7572	0.999665	1	0.120789
NWMN_RS07480	NC_009641	complement(1462718..1462918)	2.4381	-0.44783	-1.36399	0.479018	0.999665	1	0.319648
NWMN_RS01225	NC_009641	276286..279315	2.49623	-0.205683	-1.15323	0.48634	0.999665	1	0.31306
NWMN_RS02250	NC_009641	complement(446912..447013)	2.50717	-0.698271	-1.62256	0.38043	0.999665	1	0.419725
NWMN_RS08160	NC_009641	complement(1614748..1615059)	2.51389	0.773457	1.70936	0.180837	0.999665	1	0.742713
NWMN_RS11020	NC_009641	complement(2121965..2123908)	2.5318	-0.0164815	-1.01149	0.959468	0.999665	1	0.0179697
NWMN_RS00365	NC_009641	86371..88221	2.54471	-0.495889	-1.41019	0.0940549	0.999665	1	1.02662
NWMN_RS00940	NC_009641	complement(219206..220711)	2.54766	-0.216241	-1.1617	0.471189	0.999665	1	0.326805
NWMN_RS00415	NC_009641	94488..95180	2.55299	-0.762199	-1.69607	0.140985	0.999665	1	0.850828
NWMN_RS15185	NC_009641	complement(661442..661546)	2.56733	1.54774	2.9236	0.0846429	0.999665	1	1.07241
NWMN_RS13405	NC_009641	complement(2558051..2559814)	2.56738	0.159425	1.11684	0.602182	0.999665	1	0.220272
NWMN_RS04485	NC_009641	883143..883241	2.58195	-0.698517	-1.62284	0.38859	0.999665	1	0.410509
NWMN_RS09525	NC_009641	1889865..1889966	2.59768	3.21374	9.27753	0.0187019	0.999665	1	1.72812
NWMN_RS01020	NC_009641	235828..237087	2.6049	-0.408003	-1.32685	0.217302	0.999665	1	0.662935
NWMN_RS00295	NC_009641	complement(68200..69072)	2.61172	-0.0621395	-1.04401	0.872981	0.999665	1	0.0589955
NWMN_RS15005	NC_009641	2296271..2296375	2.63738	0.0113192	1.00788	0.987895	0.999665	1	0.00528901
NWMN_RS09305	NC_009641	complement(1854096..1854215)	2.66185	-0.264362	-1.2011	0.690623	0.999665	1	0.160759
NWMN_RS15495	NC_009641	complement(2123917..2124180)	2.66434	-0.086188	-1.06156	0.858462	0.999665	1	0.066279
NWMN_RS11465	NC_009641	complement(2200157..2201833)	2.66812	-0.133653	-1.09707	0.669525	0.999665	1	0.174233
NWMN_RS00510	NC_009641	114060..114545	2.67327	-0.125326	-1.09075	0.77541	0.999665	1	0.110468
NWMN_RS00300	NC_009641	69185..70582	2.67379	-0.0108999	-1.00758	0.970682	0.999665	1	0.012923
NWMN_RS15545	NC_009641	complement(2393332..2393453)	2.69209	0.725267	1.65321	0.423728	0.999665	1	0.372913
NWMN_RS00250	NC_009641	55461..56231	2.7085	-0.070265	-1.04991	0.848933	0.999665	1	0.0711267
NWMN_RS12130	NC_009641	complement(2334367..2335347)	2.71452	-0.389386	-1.30984	0.342204	0.999665	1	0.465715
NWMN_RS08815	NC_009641	1739183..1739284	2.71479	-1.26951	-2.4108	0.166264	0.999665	1	0.779201
NWMN_RS05210	NC_009641	1033641..1033763	2.73982	0.249246	1.18859	0.726676	0.999665	1	0.138659
NWMN_RS03970	NC_009641	787951..788055	2.75561	0.0493284	1.03478	0.948389	0.999665	1	0.0230137
NWMN_RS11010	NC_009641	complement(2120345..2120962)	2.76837	0.720058	1.64725	0.0975654	0.999665	1	1.0107
NWMN_RS02300	NC_009641	456519..457289	2.79028	-0.129478	-1.0939	0.738046	0.999665	1	0.131917
NWMN_RS06885	NC_009641	1348673..1349257	2.80533	-0.355308	-1.27926	0.402345	0.999665	1	0.395402
NWMN_RS09630	NC_009641	complement(1911535..1914528)	2.81715	-0.112692	-1.08124	0.728703	0.999665	1	0.13745
NWMN_RS08725	NC_009641	1721023..1721133	2.87927	-0.385766	-1.30655	0.568918	0.999665	1	0.24495
NWMN_RS14430	NC_009641	complement(2762755..2762865)	2.88117	-1.76551	-3.39994	0.0574315	0.999665	1	1.24085
NWMN_RS12720	NC_009641	2424981..2425238	2.88147	0.29618	1.22789	0.563812	0.999665	1	0.248865
NWMN_RS05975	NC_009641	complement(1162156..1162251)	2.88288	-0.810599	-1.75394	0.346048	0.999665	1	0.460864
NWMN_RS08485	NC_009641	complement(1674213..1674662)	2.89343	-0.0375259	-1.02635	0.935314	0.999665	1	0.0290427
NWMN_RS00360	NC_009641	84726..86462	2.90621	-0.242431	-1.18298	0.429453	0.999665	1	0.367085
NWMN_RS09590	NC_009641	complement(1904645..1904863)	2.91956	-0.778724	-1.71561	0.267365	0.999665	1	0.572896
NWMN_RS13380	NC_009641	complement(2553819..2555177)	2.9231	0.0058996	1.0041	0.984942	0.999665	1	0.00658947
NWMN_RS13395	NC_009641	complement(2556062..2556205)	2.95767	-1.6283	-3.09149	0.0417279	0.999665	1	1.37957
NWMN_RS07320	NC_009641	complement(1431318..1432301)	2.96542	-0.28603	-1.21928	0.460081	0.999665	1	0.337166
NWMN_RS13630	NC_009641	complement(2602429..2603730)	2.97279	0.335811	1.26209	0.292115	0.999665	1	0.534446
NWMN_RS03495	NC_009641	697104..697196	2.9805	-0.759089	-1.69242	0.399539	0.999665	1	0.398441
NWMN_RS00930	NC_009641	complement(215436..217697)	2.99727	-0.31811	-1.2467	0.260218	0.999665	1	0.584662
NWMN_RS02280	NC_009641	453221..453994	3.00058	-0.213781	-1.15972	0.599037	0.999665	1	0.222546
NWMN_RS01245	NC_009641	281356..285795	3.01338	-0.0459307	-1.03235	0.840157	0.999665	1	0.0756397
NWMN_RS15365	NC_009641	complement(1762474..1764125)	3.03208	-0.139345	-1.1014	0.648619	0.999665	1	0.18801
NWMN_RS05050	NC_009641	1000114..1002078	3.03655	-0.219603	-1.16441	0.429862	0.999665	1	0.366671
NWMN_RS10885	NC_009641	complement(2107664..2108071)	3.09926	0.245383	1.18541	0.545063	0.999665	1	0.263553
NWMN_RS15330	NC_009641	1432841..1433137	3.10115	0.659092	1.57909	0.211843	0.999665	1	0.673986
NWMN_RS02220	NC_009641	complement(441305..441604)	3.12425	-0.825667	-1.77235	0.104774	0.999665	1	0.979748
NWMN_RS00495	NC_009641	110270..111814	3.1315	-0.192949	-1.1431	0.502155	0.999665	1	0.299162
NWMN_RS05910	NC_009641	1148125..1149093	3.13661	-0.0123886	-1.00862	0.970064	0.999665	1	0.0131994
NWMN_RS13385	NC_009641	complement(2555155..2555841)	3.14126	0.0361713	1.02539	0.934899	0.999665	1	0.0292355
NWMN_RS00485	NC_009641	complement(108098..108871)	3.15402	0.0235186	1.01644	0.949974	0.999665	1	0.0222883
NWMN_RS15450	NC_009641	2058038..2058232	3.15711	0.2777	1.21226	0.619691	0.999665	1	0.207825
NWMN_RS15510	NC_009641	2143766..2144312	3.17133	0.0328591	1.02304	0.935405	0.999665	1	0.0290003
NWMN_RS00935	NC_009641	complement(217883..219094)	3.18247	-0.54249	-1.45648	0.0495168	0.999665	1	1.30525
NWMN_RS03990	NC_009641	790437..791198	3.1848	0.0402042	1.02826	0.915784	0.999665	1	0.0382067
NWMN_RS10995	NC_009641	complement(2118735..2118953)	3.21123	-1.06896	-2.09792	0.0485461	0.999665	1	1.31385
NWMN_RS11000	NC_009641	complement(2118960..2119844)	3.22746	-0.132355	-1.09608	0.695659	0.999665	1	0.157604
NWMN_RS03985	NC_009641	789484..790440	3.23632	-0.0231402	-1.01617	0.940359	0.999665	1	0.0267065
NWMN_RS01015	NC_009641	235323..235601	3.28511	-0.61381	-1.5303	0.200715	0.999665	1	0.69742
NWMN_RS11015	NC_009641	complement(2121043..2121963)	3.30753	-0.150119	-1.10966	0.651678	0.999665	1	0.185967
NWMN_RS10875	NC_009641	complement(2106353..2106703)	3.31517	0.0498295	1.03514	0.905583	0.999665	1	0.0430718
NWMN_RS09500	NC_009641	complement(1887940..1888125)	3.32147	-1.20643	-2.30765	0.0664843	0.999665	1	1.17728
NWMN_RS15295	NC_009641	complement(1178256..1178507)	3.36851	0.0124451	1.00866	0.979098	0.999665	1	0.00917392
NWMN_RS14425	NC_009641	2762578..2762739	3.37795	1.56229	2.95323	0.0359469	0.999665	1	1.44434
NWMN_RS07475	NC_009641	complement(1462510..1462641)	3.38633	-1.3091	-2.47787	0.0776555	0.999665	1	1.10983
NWMN_RS09565	NC_009641	complement(1900155..1900871)	3.38776	-0.448615	-1.36473	0.291651	0.999665	1	0.535136
NWMN_RS09570	NC_009641	complement(1901029..1901748)	3.40153	-0.384453	-1.30536	0.345186	0.999665	1	0.461946
NWMN_RS10815	NC_009641	complement(2092679..2093434)	3.46172	0.244442	1.18463	0.501546	0.999665	1	0.29969
NWMN_RS01030	NC_009641	238162..238308	3.48164	-0.427177	-1.3446	0.493065	0.999665	1	0.307096
NWMN_RS05905	NC_009641	1147237..1148115	3.51455	-0.346572	-1.27154	0.296466	0.999665	1	0.528025
NWMN_RS02305	NC_009641	457321..458112	3.52331	-0.549778	-1.46386	0.149828	0.999665	1	0.824408
NWMN_RS14895	NC_009641	2866272..2868152	3.53545	-0.0632868	-1.04484	0.814174	0.999665	1	0.0892828
NWMN_RS04850	NC_009641	959462..960442	3.54133	-0.565284	-1.47968	0.0969058	0.999665	1	1.01365
NWMN_RS09150	NC_009641	complement(1814208..1814321)	3.54735	-0.0794592	-1.05662	0.915302	0.999665	1	0.0384356
NWMN_RS12185	NC_009641	2342444..2342611	3.55451	-1.61964	-3.07298	0.0673394	0.999665	1	1.17173
NWMN_RS00410	NC_009641	93545..94525	3.56397	-0.347492	-1.27235	0.272733	0.999665	1	0.564263
NWMN_RS13015	NC_009641	2483472..2483828	3.57513	1.01611	2.02246	0.0490417	0.999665	1	1.30943
NWMN_RS12125	NC_009641	complement(2334034..2334345)	3.61909	-0.465326	-1.38063	0.310918	0.999665	1	0.507354
NWMN_RS00480	NC_009641	complement(107296..108096)	3.62258	0.0281752	1.01972	0.930087	0.999665	1	0.0314763
NWMN_RS10985	NC_009641	complement(2117941..2118309)	3.6295	0.0022779	1.00158	0.99582	0.999665	1	0.00181916
NWMN_RS06850	NC_009641	1345483..1345707	3.63295	0.169821	1.12492	0.722856	0.999665	1	0.140948
NWMN_RS01905	NC_009641	385619..386473	3.63948	0.162227	1.11901	0.655073	0.999665	1	0.18371
NWMN_RS15505	NC_009641	2140957..2141190	3.64161	-0.182484	-1.13484	0.693232	0.999665	1	0.159122
NWMN_RS10920	NC_009641	complement(2111283..2112470)	3.64235	-0.0734434	-1.05223	0.806848	0.999665	1	0.0932084
NWMN_RS14650	NC_009641	complement(2814617..2816170)	3.64678	-0.374991	-1.29683	0.231748	0.999665	1	0.634985
NWMN_RS05915	NC_009641	1149155..1149889	3.65138	-0.16675	-1.12253	0.648552	0.999665	1	0.188055
NWMN_RS05900	NC_009641	1146164..1147240	3.65986	-0.239751	-1.18079	0.42194	0.999665	1	0.37475
NWMN_RS09785	NC_009641	complement(1938532..1938630)	3.66035	-1.18722	-2.27714	0.153081	0.999665	1	0.81508
NWMN_RS09030	NC_009641	1788624..1788764	3.66136	0.0988171	1.0709	0.863323	0.999665	1	0.0638265
NWMN_RS11005	NC_009641	complement(2119874..2120344)	3.66469	-0.478704	-1.39349	0.247547	0.999665	1	0.606343
NWMN_RS02295	NC_009641	455700..456500	3.66968	0.274095	1.20924	0.483407	0.999665	1	0.315687
NWMN_RS00330	NC_009641	complement(77491..78486)	3.70134	-0.613189	-1.52964	0.0418551	0.999665	1	1.37825
NWMN_RS13615	NC_009641	complement(2598874..2599743)	3.70144	0.188695	1.13973	0.554192	0.999665	1	0.25634
NWMN_RS11165	NC_009641	complement(2143493..2143705)	3.70377	-0.197239	-1.1465	0.702659	0.999665	1	0.153255
NWMN_RS14640	NC_009641	complement(2812122..2813081)	3.71606	0.199326	1.14816	0.496922	0.999665	1	0.303712
NWMN_RS09560	NC_009641	complement(1899285..1900004)	3.72876	-0.082368	-1.05875	0.817331	0.999665	1	0.0876021
NWMN_RS07590	NC_009641	complement(1476047..1507543)	3.73524	0.0804557	1.05735	0.753079	0.999665	1	0.123159
NWMN_RS12135	NC_009641	complement(2335351..2336283)	3.74308	-0.0663679	-1.04708	0.84358	0.999665	1	0.0738737
NWMN_RS11030	NC_009641	complement(2124430..2124756)	3.75515	0.186127	1.13771	0.675376	0.999665	1	0.170454
NWMN_RS13400	NC_009641	complement(2556293..2558026)	3.75516	-0.0211461	-1.01477	0.938875	0.999665	1	0.0273922
NWMN_RS10970	NC_009641	complement(2117100..2117282)	3.7639	0.602904	1.51877	0.235574	0.999665	1	0.627873
NWMN_RS12450	NC_009641	complement(2380413..2380508)	3.77121	-0.695311	-1.61923	0.330903	0.999665	1	0.480299
NWMN_RS01895	NC_009641	384442..384726	3.79565	-0.038	-1.02669	0.929424	0.999665	1	0.0317859
NWMN_RS11055	NC_009641	complement(2126206..2126403)	3.7986	0.0500612	1.03531	0.919227	0.999665	1	0.0365774
NWMN_RS10975	NC_009641	complement(2117272..2117523)	3.80599	-0.154488	-1.11303	0.738466	0.999665	1	0.13167
NWMN_RS04775	NC_009641	944196..944837	3.81991	0.0228632	1.01597	0.950702	0.999665	1	0.0219555
NWMN_RS15090	NC_009641	complement(376297..376518)	3.83967	-0.31428	-1.24339	0.49962	0.999665	1	0.30136
NWMN_RS14705	NC_009641	complement(2829823..2830515)	3.84631	-0.525833	-1.43976	0.204962	0.999665	1	0.688326
NWMN_RS09160	NC_009641	complement(1816227..1816331)	3.85238	-0.318773	-1.24727	0.637883	0.999665	1	0.195259
NWMN_RS11860	NC_009641	2271974..2272066	3.9368	0.574355	1.48901	0.499966	0.999665	1	0.301059
NWMN_RS01185	NC_009641	complement(268732..269391)	3.96908	-0.0546019	-1.03857	0.881157	0.999665	1	0.0549468
NWMN_RS13780	NC_009641	complement(2632644..2632964)	3.97986	-0.277794	-1.21234	0.616367	0.999665	1	0.210161
NWMN_RS10915	NC_009641	complement(2110562..2111299)	3.98623	-0.186898	-1.13831	0.583941	0.999665	1	0.233631
NWMN_RS01440	NC_009641	complement(317090..318403)	4.02179	-0.395136	-1.31507	0.144138	0.999665	1	0.841221
NWMN_RS01910	NC_009641	386470..387699	4.07223	0.0683186	1.04849	0.787069	0.999665	1	0.103987
NWMN_RS11250	NC_009641	complement(2158368..2159618)	4.10575	-0.0600568	-1.04251	0.82057	0.999665	1	0.0858842
NWMN_RS10280	NC_009641	complement(2007994..2008530)	4.12713	-1.06403	-2.09076	0.0958282	0.999665	1	1.01851
NWMN_RS12120	NC_009641	complement(2332316..2334028)	4.13044	0.0701119	1.0498	0.785987	0.999665	1	0.104585
NWMN_RS01800	NC_009641	366519..366611	4.13302	0.0272743	1.01908	0.966529	0.999665	1	0.014785
NWMN_RS05840	NC_009641	1133090..1134913	4.13536	0.11466	1.08272	0.704816	0.999665	1	0.151925
NWMN_RS14725	NC_009641	2833969..2834274	4.17754	-0.128135	-1.09288	0.764216	0.999665	1	0.116784
NWMN_RS01025	NC_009641	237105..238160	4.17867	-0.259388	-1.19697	0.400497	0.999665	1	0.3974
NWMN_RS15415	NC_009641	1938644..1938850	4.22013	-0.0974322	-1.06987	0.831824	0.999665	1	0.0799688
NWMN_RS00490	NC_009641	complement(109085..110041)	4.2609	0.0177155	1.01236	0.950696	0.999665	1	0.0219583
NWMN_RS09255	NC_009641	complement(1838438..1844998)	4.2627	-0.0273964	-1.01917	0.934952	0.999665	1	0.0292108
NWMN_RS08720	NC_009641	complement(1720214..1720921)	4.30284	-0.427368	-1.34478	0.247742	0.999665	1	0.606001
NWMN_RS09115	NC_009641	complement(1804219..1806906)	4.30379	-0.388951	-1.30944	0.136535	0.999665	1	0.864755
NWMN_RS11320	NC_009641	2172937..2173191	4.3183	0.258825	1.1965	0.626109	0.999665	1	0.20335
NWMN_RS00210	NC_009641	complement(45810..46295)	4.34073	-0.102646	-1.07374	0.793997	0.999665	1	0.100181
NWMN_RS14255	NC_009641	complement(2730154..2731260)	4.34697	0.228385	1.17152	0.412836	0.999665	1	0.384222
NWMN_RS03665	NC_009641	728291..728734	4.36869	-0.478109	-1.39292	0.233318	0.999665	1	0.632052
NWMN_RS13530	NC_009641	complement(2582590..2582730)	4.38241	-0.793863	-1.73371	0.153446	0.999665	1	0.814045
NWMN_RS00255	NC_009641	56283..57053	4.3945	-0.10845	-1.07807	0.727695	0.999665	1	0.138051
NWMN_RS15530	NC_009641	complement(2239907..2240056)	4.403	-0.179468	-1.13247	0.778762	0.999665	1	0.108595
NWMN_RS07055	NC_009641	complement(1373593..1373697)	4.40611	0.432804	1.34985	0.490599	0.999665	1	0.309273
NWMN_RS01985	NC_009641	complement(401698..402858)	4.48143	-0.0143235	-1.00998	0.963707	0.999665	1	0.0160552
NWMN_RS14575	NC_009641	complement(2790267..2791763)	4.52767	-0.289069	-1.22185	0.294233	0.999665	1	0.531309
NWMN_RS07225	NC_009641	1413367..1414149	4.58627	-0.0170318	-1.01188	0.95942	0.999665	1	0.0179914
NWMN_RS02170	NC_009641	complement(433128..433400)	4.60177	-0.23679	-1.17837	0.62832	0.999665	1	0.201819
NWMN_RS11025	NC_009641	complement(2124189..2124449)	4.6556	-0.288731	-1.22157	0.48657	0.999665	1	0.312855
NWMN_RS14700	NC_009641	complement(2829059..2829826)	4.66104	-0.0624675	-1.04425	0.851329	0.999665	1	0.0699025
NWMN_RS01400	NC_009641	308254..309372	4.68392	-0.507701	-1.42178	0.0586925	0.999665	1	1.23142
NWMN_RS08170	NC_009641	complement(1616115..1617089)	4.70298	0.0660623	1.04686	0.809848	0.999665	1	0.0915965
NWMN_RS11060	NC_009641	complement(2126419..2127171)	4.74891	0.235717	1.17749	0.448287	0.999665	1	0.348444
NWMN_RS11560	NC_009641	complement(2219206..2219895)	4.76272	0.209142	1.156	0.467376	0.999665	1	0.330334
NWMN_RS15575	NC_009641	complement(2546744..2546926)	4.77599	-0.304266	-1.23479	0.5271	0.999665	1	0.278107
NWMN_RS08490	NC_009641	complement(1674664..1675674)	4.78909	0.0296067	1.02073	0.909594	0.999665	1	0.0411522
NWMN_RS15230	NC_009641	832301..832414	4.7926	0.167616	1.1232	0.763914	0.999665	1	0.116955
NWMN_RS11900	NC_009641	complement(2282772..2290208)	4.8044	0.139539	1.10155	0.536925	0.999665	1	0.270086
NWMN_RS01165	NC_009641	264375..264725	4.805	-0.00654899	-1.00455	0.986513	0.999665	1	0.00589725
NWMN_RS13580	NC_009641	complement(2592494..2592688)	4.80627	-0.815149	-1.75948	0.0974849	0.999665	1	1.01106
NWMN_RS13765	NC_009641	complement(2626049..2626282)	4.8239	-0.0973178	-1.06978	0.82518	0.999665	1	0.0834513
NWMN_RS01990	NC_009641	complement(402855..403958)	4.86613	-0.40117	-1.32058	0.160526	0.999665	1	0.794455
NWMN_RS08480	NC_009641	complement(1672838..1674199)	4.94052	0.0177472	1.01238	0.948351	0.999665	1	0.0230311
NWMN_RS04465	NC_009641	880133..880270	4.94288	-0.618286	-1.53505	0.234142	0.999665	1	0.63052
NWMN_RS04065	NC_009641	805109..806191	4.95846	-0.0785794	-1.05598	0.777992	0.999665	1	0.109025
NWMN_RS12220	NC_009641	2350692..2350931	4.9624	0.0503203	1.03549	0.901614	0.999665	1	0.0449796
NWMN_RS10890	NC_009641	complement(2108068..2108472)	5.00118	-0.305699	-1.23602	0.451244	0.999665	1	0.345589
NWMN_RS00705	NC_009641	complement(159964..160995)	5.00663	0.220356	1.16502	0.421868	0.999665	1	0.374823
NWMN_RS04470	NC_009641	complement(880276..880590)	5.00687	-0.0500308	-1.03529	0.903043	0.999665	1	0.0442916
NWMN_RS10845	NC_009641	complement(2095821..2096108)	5.04792	0.483774	1.3984	0.260203	0.999665	1	0.584688
NWMN_RS13640	NC_009641	complement(2604552..2605373)	5.07422	0.614868	1.53142	0.0296025	0.999665	1	1.52867
NWMN_RS03630	NC_009641	723445..723561	5.10095	-0.779792	-1.71688	0.235366	0.999665	1	0.628257
NWMN_RS14085	NC_009641	complement(2695600..2695827)	5.14721	-0.0316264	-1.02216	0.940741	0.999665	1	0.0265299
NWMN_RS01325	NC_009641	296039..296539	5.15076	0.185358	1.1371	0.63179	0.999665	1	0.199427
NWMN_RS00790	NC_009641	181928..183406	5.1731	-0.130069	-1.09435	0.66623	0.999665	1	0.176376
NWMN_RS02310	NC_009641	458182..458958	5.18242	-0.299913	-1.23107	0.322393	0.999665	1	0.491615
NWMN_RS15515	NC_009641	2149575..2149664	5.20426	-0.79758	-1.73818	0.250166	0.999665	1	0.601772
NWMN_RS15220	NC_009641	819570..819701	5.20855	0.367167	1.28982	0.466909	0.999665	1	0.330768
NWMN_RS01265	NC_009641	287221..287538	5.22532	-0.451269	-1.36724	0.293388	0.999665	1	0.532558
NWMN_RS01330	NC_009641	296550..297050	5.248	0.0860437	1.06146	0.826433	0.999665	1	0.0827922
NWMN_RS11555	NC_009641	complement(2218383..2219213)	5.2808	-0.170005	-1.12506	0.549216	0.999665	1	0.260257
NWMN_RS01410	NC_009641	310281..311501	5.29824	-0.0219945	-1.01536	0.937879	0.999665	1	0.0278533
NWMN_RS14480	NC_009641	complement(2771550..2771663)	5.31091	0.49499	1.40931	0.373344	0.999665	1	0.427891
NWMN_RS06880	NC_009641	1348376..1348627	5.3253	0.203713	1.15166	0.628261	0.999665	1	0.20186
NWMN_RS00650	NC_009641	142389..143363	5.34088	0.0627378	1.04445	0.813945	0.999665	1	0.0894047
NWMN_RS15180	NC_009641	complement(661300..661487)	5.35312	0.523508	1.43745	0.310229	0.999665	1	0.508317
NWMN_RS07210	NC_009641	1410392..1411798	5.40795	-0.211756	-1.1581	0.496906	0.999665	1	0.303725
NWMN_RS00335	NC_009641	complement(78502..79494)	5.45051	-0.541857	-1.45585	0.0600461	0.999665	1	1.22152
NWMN_RS00795	NC_009641	183412..184575	5.47318	-0.538938	-1.4529	0.0697107	0.999665	1	1.1567
NWMN_RS06870	NC_009641	1348143..1348247	5.47355	-0.989059	-1.98489	0.1498	0.999665	1	0.824487
NWMN_RS10930	NC_009641	complement(2114144..2114488)	5.55981	-0.231177	-1.17379	0.554051	0.999665	1	0.25645
NWMN_RS10850	NC_009641	complement(2096155..2096307)	5.56765	-0.620805	-1.53773	0.218683	0.999665	1	0.660186
NWMN_RS02810	NC_009641	complement(552569..553951)	5.61699	-0.0302482	-1.02119	0.93127	0.999665	1	0.0309245
NWMN_RS09635	NC_009641	complement(1914593..1914736)	5.61957	-0.611411	-1.52775	0.241781	0.999665	1	0.616578
NWMN_RS15215	NC_009641	792504..792575	5.62121	-0.264166	-1.20094	0.71435	0.999665	1	0.146089
NWMN_RS15585	NC_009641	complement(2583326..2583526)	5.64932	0.169464	1.12464	0.697126	0.999665	1	0.156689
NWMN_RS01205	NC_009641	273351..274004	5.6508	0.218897	1.16384	0.45984	0.999665	1	0.337393
NWMN_RS07990	NC_009641	complement(1585695..1585949)	5.68238	0.0784393	1.05588	0.858527	0.999665	1	0.0662459
NWMN_RS00800	NC_009641	184592..186367	5.68581	-0.266555	-1.20293	0.329963	0.999665	1	0.481534
NWMN_RS05055	NC_009641	1002081..1002401	5.70691	-0.102775	-1.07384	0.796458	0.999665	1	0.0988374
NWMN_RS11040	NC_009641	complement(2125009..2125329)	5.72275	0.0690748	1.04904	0.860085	0.999665	1	0.0654588
NWMN_RS01915	NC_009641	387710..389392	5.73405	-0.19553	-1.14515	0.473837	0.999665	1	0.324371
NWMN_RS12170	NC_009641	complement(2340521..2340646)	5.74969	-0.388984	-1.30947	0.431689	0.999665	1	0.364829
NWMN_RS11925	NC_009641	2294933..2296135	5.7718	-0.119199	-1.08613	0.656695	0.999665	1	0.182637
NWMN_RS15540	NC_009641	complement(2336296..2337255)	5.79007	0.0753267	1.0536	0.809021	0.999665	1	0.0920404
NWMN_RS06100	NC_009641	complement(1179605..1180330)	5.82003	0.270617	1.20632	0.346312	0.999665	1	0.460532
NWMN_RS12630	NC_009641	2409977..2410279	5.85407	0.139958	1.10187	0.716933	0.999665	1	0.144521
NWMN_RS13635	NC_009641	complement(2603723..2604541)	5.87028	0.427869	1.34524	0.15868	0.999665	1	0.799478
NWMN_RS02285	NC_009641	454025..454825	5.87118	-0.0109109	-1.00759	0.968021	0.999665	1	0.0141151
NWMN_RS01250	NC_009641	285825..286217	5.87672	0.278643	1.21305	0.446717	0.999665	1	0.349968
NWMN_RS14520	NC_009641	2777169..2778593	5.9051	-0.207369	-1.15458	0.541313	0.999665	1	0.266552
NWMN_RS01405	NC_009641	309347..310270	5.93644	0.0098106	1.00682	0.970765	0.999665	1	0.0128859
NWMN_RS00170	NC_009641	38371..39438	5.9675	-0.232255	-1.17467	0.40637	0.999665	1	0.391078
NWMN_RS11135	NC_009641	complement(2137463..2138308)	5.99043	-0.298952	-1.23025	0.3369	0.999665	1	0.472498
NWMN_RS10955	NC_009641	complement(2115939..2116325)	6.00079	-0.11939	-1.08628	0.758069	0.999665	1	0.120292
NWMN_RS00645	NC_009641	141635..142375	6.00985	0.119993	1.08673	0.705783	0.999665	1	0.151329
NWMN_RS14730	NC_009641	2834271..2835143	6.01612	0.349428	1.27406	0.228776	0.999665	1	0.64059
NWMN_RS03305	NC_009641	658918..659025	6.0701	0.366405	1.28914	0.473064	0.999665	1	0.32508
NWMN_RS01320	NC_009641	295527..296027	6.12446	-0.273964	-1.20913	0.390036	0.999665	1	0.408895
NWMN_RS13025	NC_009641	complement(2484633..2485688)	6.15824	-0.316588	-1.24538	0.3104	0.999665	1	0.508078
NWMN_RS00710	NC_009641	complement(161034..162218)	6.22531	0.186178	1.13775	0.516986	0.999665	1	0.286521
NWMN_RS08985	NC_009641	complement(1780111..1780209)	6.24341	-0.280022	-1.21421	0.572805	0.999665	1	0.241993
NWMN_RS15490	NC_009641	complement(2106753..2106977)	6.24917	0.0495342	1.03493	0.905994	0.999665	1	0.0428747
NWMN_RS00670	NC_009641	145914..146939	6.2513	-0.0730958	-1.05197	0.786641	0.999665	1	0.104224
NWMN_RS10965	NC_009641	complement(2116565..2117107)	6.25947	0.0603769	1.04274	0.82158	0.999665	1	0.08535
NWMN_RS00425	NC_009641	96537..97775	6.26763	-0.0260691	-1.01823	0.939105	0.999665	1	0.0272858
NWMN_RS00155	NC_009641	complement(37020..37121)	6.26971	-0.210208	-1.15685	0.678562	0.999665	1	0.16841
NWMN_RS06875	NC_009641	1348202..1348375	6.28041	0.233612	1.17578	0.613436	0.999665	1	0.21223
NWMN_RS03035	NC_009641	604878..608825	6.2823	-0.172405	-1.12694	0.425131	0.999665	1	0.371477
NWMN_RS13000	NC_009641	2480949..2481218	6.31344	-0.55078	-1.46488	0.207099	0.999665	1	0.683823
NWMN_RS01255	NC_009641	286233..286547	6.3893	0.561526	1.47583	0.149151	0.999665	1	0.826373
NWMN_RS15020	NC_009641	complement(22217..22444)	6.4	0.428921	1.34623	0.365427	0.999665	1	0.437199
NWMN_RS01230	NC_009641	279315..279773	6.40529	-0.12698	-1.09201	0.697862	0.999665	1	0.15623
NWMN_RS00370	NC_009641	88196..88972	6.43669	0.0478137	1.0337	0.860634	0.999665	1	0.0651814
NWMN_RS03255	NC_009641	650749..651317	6.47736	0.110051	1.07927	0.707032	0.999665	1	0.150561
NWMN_RS06535	NC_009641	1271861..1272601	6.49907	-0.216092	-1.16158	0.44236	0.999665	1	0.354224
NWMN_RS10155	NC_009641	complement(1987213..1989036)	6.50006	-0.100211	-1.07193	0.759614	0.999665	1	0.119407
NWMN_RS12505	NC_009641	2390985..2391425	6.53793	0.0808069	1.05761	0.81526	0.999665	1	0.088704
NWMN_RS09575	NC_009641	complement(1901869..1902588)	6.59776	-0.557947	-1.47217	0.105011	0.999665	1	0.978764
NWMN_RS07300	NC_009641	complement(1427736..1428377)	6.60769	0.0269193	1.01883	0.932093	0.999665	1	0.0305409
NWMN_RS08470	NC_009641	complement(1670844..1672073)	6.62528	0.212827	1.15896	0.480079	0.999665	1	0.318687
NWMN_RS13360	NC_009641	complement(2550536..2551003)	6.6663	0.154429	1.11298	0.647005	0.999665	1	0.189093
NWMN_RS11350	NC_009641	2178912..2180180	6.70528	-0.00297939	-1.00207	0.993433	0.999665	1	0.0028616
NWMN_RS06525	NC_009641	1269166..1270284	6.72022	0.0435236	1.03063	0.882755	0.999665	1	0.0541598
NWMN_RS05060	NC_009641	1002398..1003039	6.74923	-0.00116486	-1.00081	0.997047	0.999665	1	0.00128431
NWMN_RS14735	NC_009641	2835130..2836182	6.75533	-0.40591	-1.32492	0.156345	0.999665	1	0.805915
NWMN_RS02215	NC_009641	440697..441401	6.8406	0.0301352	1.02111	0.912693	0.999665	1	0.0396754
NWMN_RS11550	NC_009641	complement(2217608..2218399)	6.85651	0.111873	1.08063	0.679928	0.999665	1	0.167537
NWMN_RS11535	NC_009641	complement(2215369..2215461)	6.87228	-0.209587	-1.15636	0.676005	0.999665	1	0.17005
NWMN_RS15080	NC_009641	363556..363817	6.87467	0.306479	1.23669	0.646589	0.999665	1	0.189372
NWMN_RS14305	NC_009641	complement(2737816..2737914)	6.89024	-0.288101	-1.22103	0.59585	0.999665	1	0.224863
NWMN_RS14445	NC_009641	complement(2765595..2766965)	6.90246	-0.0330399	-1.02317	0.910715	0.999665	1	0.0406175
NWMN_RS05140	NC_009641	complement(1016189..1017199)	6.91431	-0.0671631	-1.04765	0.802587	0.999665	1	0.0955077
NWMN_RS01170	NC_009641	complement(264802..266178)	6.95043	-0.466434	-1.38169	0.134053	0.999665	1	0.872725
NWMN_RS09830	NC_009641	1946848..1947210	6.97251	0.666265	1.58696	0.102728	0.999665	1	0.988312
NWMN_RS05895	NC_009641	1145481..1146164	6.977	-0.824778	-1.77126	0.00431684	0.645048	1	2.36483
NWMN_RS08715	NC_009641	complement(1719531..1720202)	6.98437	0.0105556	1.00734	0.970417	0.999665	1	0.0130415
NWMN_RS00700	NC_009641	complement(158711..159952)	7.03135	0.38609	1.30685	0.210281	0.999665	1	0.677201
NWMN_RS12640	NC_009641	2410700..2412415	7.07928	-0.129275	-1.09374	0.616865	0.999665	1	0.20981
NWMN_RS07305	NC_009641	complement(1428384..1429235)	7.08866	0.16094	1.11802	0.543096	0.999665	1	0.265123
NWMN_RS06960	NC_009641	1356447..1357178	7.10171	-0.0740424	-1.05266	0.777612	0.999665	1	0.109237
NWMN_RS11545	NC_009641	complement(2216965..2217606)	7.10407	-0.0869016	-1.06209	0.764194	0.999665	1	0.116797
NWMN_RS13330	NC_009641	complement(2545016..2545120)	7.10477	-0.268725	-1.20474	0.580793	0.999665	1	0.235978
NWMN_RS00475	NC_009641	complement(106484..107299)	7.12884	-0.134561	-1.09776	0.629198	0.999665	1	0.201212
NWMN_RS14890	NC_009641	2865524..2866282	7.13068	-0.0503562	-1.03552	0.850248	0.999665	1	0.0704544
NWMN_RS03250	NC_009641	649924..650553	7.16785	-0.178821	-1.13196	0.536233	0.999665	1	0.270646
NWMN_RS05885	NC_009641	complement(1142080..1144017)	7.17055	0.110757	1.07979	0.69363	0.999665	1	0.158872
NWMN_RS04855	NC_009641	960435..961397	7.25808	-0.175739	-1.12954	0.508865	0.999665	1	0.293397
NWMN_RS10865	NC_009641	complement(2101579..2106108)	7.28487	0.212842	1.15897	0.534858	0.999665	1	0.271761
NWMN_RS12875	NC_009641	2457367..2457786	7.28759	0.619737	1.5366	0.164266	0.999665	1	0.784452
NWMN_RS07230	NC_009641	1414149..1414781	7.29664	0.170298	1.12529	0.587852	0.999665	1	0.230732
NWMN_RS09535	NC_009641	complement(1891212..1895027)	7.3041	0.0818122	1.05835	0.75848	0.999665	1	0.120056
NWMN_RS14645	NC_009641	complement(2813059..2814627)	7.32913	0.193842	1.14381	0.458274	0.999665	1	0.338875
NWMN_RS14670	NC_009641	2825840..2826268	7.35019	-0.0507767	-1.03582	0.857058	0.999665	1	0.0669896
NWMN_RS14800	NC_009641	complement(2848180..2848677)	7.35511	0.041247	1.029	0.886657	0.999665	1	0.0522446
NWMN_RS08475	NC_009641	complement(1672086..1672838)	7.3575	-0.0763302	-1.05433	0.774523	0.999665	1	0.110966
NWMN_RS13170	NC_009641	2514839..2515477	7.36987	-0.480139	-1.39488	0.0915678	0.999665	1	1.03826
NWMN_RS10960	NC_009641	complement(2116322..2116528)	7.3708	0.353363	1.27754	0.450006	0.999665	1	0.346782
NWMN_RS11160	NC_009641	complement(2142906..2143496)	7.37237	0.0946353	1.0678	0.783332	0.999665	1	0.106054
NWMN_RS09490	NC_009641	1886416..1886967	7.42852	-0.00768961	-1.00534	0.981313	0.999665	1	0.0081925
NWMN_RS00695	NC_009641	complement(157931..158695)	7.46864	-0.151373	-1.11063	0.60871	0.999665	1	0.21559
NWMN_RS09730	NC_009641	complement(1926684..1926794)	7.48332	-0.47566	-1.39055	0.3393	0.999665	1	0.469417
NWMN_RS01295	NC_009641	292029..292529	7.48625	-0.0093788	-1.00652	0.974427	0.999665	1	0.0112506
NWMN_RS00165	NC_009641	complement(37974..38234)	7.50721	-0.112012	-1.08073	0.775389	0.999665	1	0.110481
NWMN_RS03095	NC_009641	623637..625013	7.50733	-0.00147512	-1.00102	0.996289	0.999665	1	0.0016148
NWMN_RS07220	NC_009641	1412367..1413365	7.51124	-0.377511	-1.2991	0.232578	0.999665	1	0.633431
NWMN_RS12115	NC_009641	complement(2330886..2332298)	7.52614	0.0390412	1.02743	0.874255	0.999665	1	0.0583618
NWMN_RS12920	NC_009641	complement(2465159..2466058)	7.57987	-0.116178	-1.08386	0.688505	0.999665	1	0.162093
NWMN_RS03245	NC_009641	648842..649471	7.59556	0.146805	1.10711	0.626196	0.999665	1	0.20329
NWMN_RS00375	NC_009641	88972..90174	7.63256	-0.157151	-1.11508	0.609103	0.999665	1	0.215309
NWMN_RS05415	NC_009641	1072229..1073026	7.66575	0.148615	1.10851	0.594763	0.999665	1	0.225656
NWMN_RS11475	NC_009641	2202105..2204762	7.68866	-0.00645903	-1.00449	0.982758	0.999665	1	0.00755341
NWMN_RS07880	NC_009641	complement(1563199..1564137)	7.739	-0.0284968	-1.01995	0.920317	0.999665	1	0.0360626
NWMN_RS15430	NC_009641	complement(2017163..2017324)	7.75384	-0.197916	-1.14704	0.693421	0.999665	1	0.159003
NWMN_RS12510	NC_009641	2391418..2392629	7.77144	-0.182426	-1.13479	0.498471	0.999665	1	0.30236
NWMN_RS13370	NC_009641	complement(2551717..2552832)	7.80479	0.0914177	1.06542	0.777685	0.999665	1	0.109197
NWMN_RS01300	NC_009641	292540..293040	7.80733	0.230112	1.17293	0.432259	0.999665	1	0.364256
NWMN_RS08140	NC_009641	complement(1613380..1613526)	7.82447	-1.23219	-2.34924	0.0133658	0.999665	1	1.874
NWMN_RS12520	NC_009641	2393207..2393377	7.84374	0.208796	1.15572	0.660722	0.999665	1	0.179981
NWMN_RS15605	NC_009641	2627485..2627690	7.86042	-0.320372	-1.24865	0.476761	0.999665	1	0.321699
NWMN_RS09295	NC_009641	complement(1852249..1852919)	7.86379	-0.0219371	-1.01532	0.937134	0.999665	1	0.0281982
NWMN_RS15550	NC_009641	2393439..2393711	7.88277	-0.145196	-1.10588	0.707467	0.999665	1	0.150294
NWMN_RS14250	NC_009641	complement(2728820..2730160)	7.8843	-0.131518	-1.09545	0.599939	0.999665	1	0.221893
NWMN_RS13375	NC_009641	complement(2552810..2553817)	7.90701	-0.128046	-1.09281	0.700331	0.999665	1	0.154697
NWMN_RS01980	NC_009641	complement(399888..401729)	7.91493	-0.13946	-1.10149	0.561233	0.999665	1	0.250856
NWMN_RS11070	NC_009641	complement(2127540..2127755)	7.92515	0.296085	1.22781	0.478089	0.999665	1	0.320491
NWMN_RS06855	NC_009641	1346001..1346207	7.92614	-0.432386	-1.34946	0.301236	0.999665	1	0.521093
NWMN_RS15120	NC_009641	complement(442440..442721)	7.92753	-0.113218	-1.08164	0.791158	0.999665	1	0.101737
NWMN_RS09395	NC_009641	1869532..1869897	7.9769	-0.247464	-1.18712	0.495401	0.999665	1	0.305043
NWMN_RS00515	NC_009641	114530..114820	7.97877	-0.587146	-1.50227	0.132121	0.999665	1	0.879027
NWMN_RS09580	NC_009641	complement(1902646..1903368)	7.98307	-0.236325	-1.17799	0.450912	0.999665	1	0.345908
NWMN_RS03210	NC_009641	644426..645031	8.01529	0.105545	1.0759	0.721073	0.999665	1	0.142021
NWMN_RS08495	NC_009641	complement(1675664..1676398)	8.06003	-0.0612296	-1.04335	0.829436	0.999665	1	0.081217
NWMN_RS11460	NC_009641	complement(2198111..2200138)	8.07081	-0.122323	-1.08849	0.63861	0.999665	1	0.194765
NWMN_RS10880	NC_009641	complement(2107019..2107663)	8.0929	-0.600148	-1.51587	0.0305844	0.999665	1	1.5145
NWMN_RS01035	NC_009641	238332..239375	8.12777	-0.00864935	-1.00601	0.97742	0.999665	1	0.00991871
NWMN_RS09640	NC_009641	complement(1915473..1915616)	8.13243	-0.241441	-1.18217	0.592272	0.999665	1	0.227479
NWMN_RS12635	NC_009641	2410293..2410703	8.13702	0.000706116	1.00049	0.998261	0.999665	1	0.000755702
NWMN_RS15640	NC_009641	complement(2836191..2836373)	8.26694	-1.02003	-2.02796	0.0572337	0.999665	1	1.24235
NWMN_RS11340	NC_009641	2176954..2178324	8.28803	0.0553366	1.0391	0.871107	0.999665	1	0.0599283
NWMN_RS01335	NC_009641	297061..297561	8.29238	-0.502274	-1.41644	0.0833322	0.999665	1	1.07919
NWMN_RS10150	NC_009641	complement(1986836..1987213)	8.34631	-0.629515	-1.54704	0.302129	0.999665	1	0.519808
NWMN_RS14400	NC_009641	complement(2757380..2758870)	8.3725	-0.0884066	-1.0632	0.757423	0.999665	1	0.120661
NWMN_RS06110	NC_009641	1181588..1182589	8.3986	-0.189815	-1.14062	0.568896	0.999665	1	0.244967
NWMN_RS04610	NC_009641	complement(903574..904728)	8.41618	0.977448	1.96898	0.00736722	0.999665	1	2.1327
NWMN_RS07895	NC_009641	complement(1567358..1568287)	8.4319	-0.0573233	-1.04053	0.857586	0.999665	1	0.0667221
NWMN_RS10855	NC_009641	complement(2096297..2100082)	8.5051	0.0868809	1.06207	0.788542	0.999665	1	0.103175
NWMN_RS12190	NC_009641	2342608..2345031	8.53757	-0.125709	-1.09104	0.683098	0.999665	1	0.165517
NWMN_RS01505	NC_009641	326588..326749	8.54462	-0.460053	-1.37559	0.357838	0.999665	1	0.446313
NWMN_RS02055	NC_009641	412612..412980	8.56154	0.135815	1.09871	0.666171	0.999665	1	0.176415
NWMN_RS11600	NC_009641	complement(2224668..2224760)	8.5632	0.170821	1.1257	0.726436	0.999665	1	0.138802
NWMN_RS00260	NC_009641	57117..57887	8.56859	-0.292712	-1.22494	0.269392	0.999665	1	0.569615
NWMN_RS15105	NC_009641	complement(410725..411036)	8.60531	-0.225716	-1.16936	0.516708	0.999665	1	0.286755
NWMN_RS01620	NC_009641	336158..336352	8.63668	-0.0246506	-1.01723	0.955793	0.999665	1	0.019636
NWMN_RS09655	NC_009641	1918578..1919117	8.6685	0.0942981	1.06755	0.739215	0.999665	1	0.131229
NWMN_RS05015	NC_009641	complement(995714..996283)	8.7482	-0.206429	-1.15383	0.465733	0.999665	1	0.331863
NWMN_RS15245	NC_009641	complement(879949..880179)	8.75386	-0.901771	-1.86836	0.104249	0.999665	1	0.981926
NWMN_RS03240	NC_009641	648154..648795	8.75579	0.0511527	1.03609	0.853619	0.999665	1	0.0687359
NWMN_RS02455	NC_009641	complement(485932..486816)	8.8306	0.102714	1.07379	0.742059	0.999665	1	0.129562
NWMN_RS13610	NC_009641	complement(2598062..2598877)	8.84284	0.0127629	1.00889	0.962225	0.999665	1	0.0167231
NWMN_RS00265	NC_009641	57954..58721	8.85182	0.0818398	1.05837	0.757167	0.999665	1	0.120809
NWMN_RS04535	NC_009641	890739..890849	8.8833	1.55653	2.94145	0.0166307	0.999665	1	1.77909
NWMN_RS04085	NC_009641	810478..810582	8.93897	-0.842956	-1.79372	0.138629	0.999665	1	0.858147
NWMN_RS03980	NC_009641	788526..789497	9.12978	0.854067	1.80759	0.00868722	0.999665	1	2.06112
NWMN_RS01175	NC_009641	266412..267404	9.13066	0.0744491	1.05296	0.810394	0.999665	1	0.0913036
NWMN_RS15570	NC_009641	2515508..2515753	9.13511	0.0958505	1.0687	0.806744	0.999665	1	0.0932645
NWMN_RS14805	NC_009641	complement(2848724..2849557)	9.14904	-0.137218	-1.09978	0.667424	0.999665	1	0.175598
NWMN_RS11280	NC_009641	2164670..2166280	9.17777	-0.206265	-1.1537	0.38808	0.999665	1	0.411079
NWMN_RS02035	NC_009641	complement(409748..410686)	9.18715	0.132234	1.09599	0.679721	0.999665	1	0.167669
NWMN_RS11345	NC_009641	2178325..2178897	9.22836	-0.538369	-1.45233	0.093108	0.999665	1	1.03101
NWMN_RS07885	NC_009641	complement(1564195..1565112)	9.28564	-0.11912	-1.08607	0.704735	0.999665	1	0.151974
NWMN_RS04100	NC_009641	812270..813109	9.28646	0.072783	1.05174	0.800024	0.999665	1	0.0968967
NWMN_RS14560	NC_009641	complement(2787869..2789104)	9.3678	-0.228882	-1.17193	0.522406	0.999665	1	0.281992
NWMN_RS00925	NC_009641	complement(214222..215406)	9.37038	0.0542484	1.03832	0.830234	0.999665	1	0.0807994
NWMN_RS10950	NC_009641	complement(2115793..2115942)	9.37657	-0.147047	-1.1073	0.743908	0.999665	1	0.128481
NWMN_RS04780	NC_009641	944830..945948	9.38826	-0.295444	-1.22726	0.310065	0.999665	1	0.508548
NWMN_RS08460	NC_009641	complement(1668169..1668873)	9.42326	-0.340477	-1.26617	0.26961	0.999665	1	0.569265
NWMN_RS05670	NC_009641	1110982..1111167	9.50564	-0.337884	-1.2639	0.574409	0.999665	1	0.240779
NWMN_RS00825	NC_009641	191468..192565	9.66312	-0.0846513	-1.06043	0.731576	0.999665	1	0.13574
NWMN_RS06105	NC_009641	complement(1180425..1181150)	9.67751	0.1171	1.08455	0.670021	0.999665	1	0.173912
NWMN_RS09400	NC_009641	1869894..1870247	9.76348	0.217579	1.16278	0.521519	0.999665	1	0.28273
NWMN_RS09870	NC_009641	1954178..1955497	9.78218	-0.069728	-1.04952	0.771031	0.999665	1	0.112928
NWMN_RS15440	NC_009641	2034571..2034715	9.78705	0.0158693	1.01106	0.971537	0.999665	1	0.0125405
NWMN_RS14590	NC_009641	2793703..2795577	9.79367	-0.12587	-1.09117	0.706512	0.999665	1	0.150881
NWMN_RS15115	NC_009641	complement(433441..433680)	9.81189	0.0785159	1.05593	0.854618	0.999665	1	0.068228
NWMN_RS15175	NC_009641	complement(650643..650825)	9.84702	0.0728426	1.05179	0.871291	0.999665	1	0.0598369
NWMN_RS05135	NC_009641	complement(1014926..1016107)	9.86924	0.260781	1.19813	0.321208	0.999665	1	0.493214
NWMN_RS00385	NC_009641	complement(90880..91071)	9.87286	-1.01666	-2.02323	0.0309673	0.999665	1	1.5091
NWMN_RS01215	NC_009641	complement(274768..275661)	9.88879	-0.640404	-1.55877	0.0375349	0.999665	1	1.42556
NWMN_RS02240	NC_009641	445080..445778	9.89709	0.155172	1.11355	0.543385	0.999665	1	0.264892
NWMN_RS01975	NC_009641	complement(397663..399891)	9.89718	-0.0855022	-1.06106	0.718813	0.999665	1	0.143384
NWMN_RS11275	NC_009641	complement(2164453..2164581)	9.91581	-1.01388	-2.01933	0.0372125	0.999665	1	1.42931
NWMN_RS05170	NC_009641	complement(1024864..1025298)	9.96946	0.0869543	1.06213	0.806246	0.999665	1	0.0935322
NWMN_RS13620	NC_009641	complement(2599740..2600675)	9.97	-0.0389367	-1.02736	0.891228	0.999665	1	0.0500112
NWMN_RS06115	NC_009641	1182612..1183544	9.9764	0.135282	1.09831	0.685617	0.999665	1	0.163918
NWMN_RS09505	NC_009641	complement(1888127..1888303)	9.98745	-0.480434	-1.39516	0.300058	0.999665	1	0.522795
NWMN_RS07835	NC_009641	complement(1556291..1556407)	10.0401	0.761748	1.69554	0.0916354	0.999665	1	1.03794
NWMN_RS04245	NC_009641	845752..846033	10.0518	-0.22219	-1.1665	0.522608	0.999665	1	0.281824
NWMN_RS07280	NC_009641	complement(1423943..1424929)	10.2087	-0.0881161	-1.06298	0.736589	0.999665	1	0.132775
NWMN_RS09485	NC_009641	1885974..1886318	10.212	0.328559	1.25576	0.254606	0.999665	1	0.594131
NWMN_RS01750	NC_009641	357233..357406	10.2469	0.147508	1.10765	0.715525	0.999665	1	0.145375
NWMN_RS05660	NC_009641	1110344..1110565	10.2604	0.199968	1.14867	0.601242	0.999665	1	0.22095
NWMN_RS02315	NC_009641	459137..459949	10.283	0.22549	1.16917	0.456952	0.999665	1	0.340129
NWMN_RS14090	NC_009641	complement(2696043..2698511)	10.2838	0.103818	1.07461	0.643311	0.999665	1	0.191579
NWMN_RS02410	NC_009641	478435..479400	10.2857	-0.249262	-1.1886	0.419794	0.999665	1	0.376964
NWMN_RS03195	NC_009641	complement(641927..642367)	10.294	-0.304119	-1.23466	0.335049	0.999665	1	0.474891
NWMN_RS05420	NC_009641	1073032..1073841	10.3123	-0.147718	-1.10782	0.634644	0.999665	1	0.19747
NWMN_RS11330	NC_009641	2174362..2175891	10.3298	-0.185865	-1.1375	0.582989	0.999665	1	0.23434
NWMN_RS05595	NC_009641	1103419..1103613	10.3823	-0.0824062	-1.05878	0.831378	0.999665	1	0.0802015
NWMN_RS12250	NC_009641	complement(2355414..2356511)	10.4043	-0.0840693	-1.06	0.753051	0.999665	1	0.123176
NWMN_RS11110	NC_009641	2131184..2132221	10.5573	0.404962	1.32405	0.149145	0.999665	1	0.826391
NWMN_RS07215	NC_009641	1411795..1412361	10.5646	-0.324708	-1.25241	0.255661	0.999665	1	0.592335
NWMN_RS00585	NC_009641	129633..130838	10.5817	0.0128321	1.00893	0.96478	0.999665	1	0.0155717
NWMN_RS02490	NC_009641	498093..498194	10.6548	-0.859208	-1.81404	0.0827587	0.999665	1	1.08219
NWMN_RS01745	NC_009641	356852..357229	10.6566	-0.0499933	-1.03526	0.868617	0.999665	1	0.0611717
NWMN_RS13865	NC_009641	complement(2654593..2655051)	10.6712	-0.221761	-1.16616	0.470983	0.999665	1	0.326995
NWMN_RS07235	NC_009641	1414774..1415988	10.6907	-0.0227955	-1.01593	0.926357	0.999665	1	0.0332217
NWMN_RS13365	NC_009641	complement(2551014..2551706)	10.702	-0.283663	-1.21728	0.267271	0.999665	1	0.573048
NWMN_RS10840	NC_009641	complement(2095391..2095765)	10.7518	0.287122	1.2202	0.310031	0.999665	1	0.508595
NWMN_RS12685	NC_009641	complement(2417148..2419103)	10.763	0.0341032	1.02392	0.911511	0.999665	1	0.0402382
NWMN_RS10050	NC_009641	complement(1968756..1968848)	10.7643	-1.1333	-2.1936	0.0877256	0.999665	1	1.05687
NWMN_RS12650	NC_009641	2412873..2413562	10.7781	-0.0462003	-1.03254	0.875441	0.999665	1	0.0577729
NWMN_RS02350	NC_009641	464388..465590	10.8595	0.246609	1.18642	0.315152	0.999665	1	0.501479
NWMN_RS09365	NC_009641	1865174..1865644	10.882	0.275625	1.21052	0.398203	0.999665	1	0.399896
NWMN_RS00830	NC_009641	192578..193849	10.885	-0.453758	-1.3696	0.0806526	0.999665	1	1.09338
NWMN_RS13090	NC_009641	complement(2498769..2498885)	10.9177	-1.05686	-2.0804	0.0343793	0.999665	1	1.4637
NWMN_RS02290	NC_009641	454844..455640	10.9322	-0.207345	-1.15456	0.52446	0.999665	1	0.280288
NWMN_RS10130	NC_009641	complement(1983099..1984271)	10.9725	-0.473807	-1.38877	0.0904072	0.999665	1	1.0438
NWMN_RS05835	NC_009641	1131180..1133090	10.9799	0.0432125	1.03041	0.886456	0.999665	1	0.0523429
NWMN_RS09585	NC_009641	complement(1903493..1904209)	10.9921	-0.730225	-1.6589	0.0121657	0.999665	1	1.91486
NWMN_RS00655	NC_009641	143360..144121	11.0146	-0.2222	-1.16651	0.497534	0.999665	1	0.303177
NWMN_RS08900	NC_009641	1757855..1758073	11.0205	0.252995	1.19168	0.576333	0.999665	1	0.239327
NWMN_RS11115	NC_009641	2132278..2133102	11.0477	0.193773	1.14375	0.537147	0.999665	1	0.269907
NWMN_RS02200	NC_009641	437984..439042	11.1227	0.255974	1.19414	0.319544	0.999665	1	0.495469
NWMN_RS07050	NC_009641	1372619..1373596	11.144	0.161383	1.11836	0.512822	0.999665	1	0.290033
NWMN_RS13900	NC_009641	complement(2661432..2662400)	11.2064	0.183521	1.13565	0.477023	0.999665	1	0.321461
NWMN_RS04755	NC_009641	937403..939217	11.2597	-0.108249	-1.07792	0.716132	0.999665	1	0.145007
NWMN_RS01345	NC_009641	298083..298583	11.2693	0.174867	1.12886	0.54396	0.999665	1	0.264433
NWMN_RS01555	NC_009641	332129..332350	11.2826	0.326286	1.25378	0.403342	0.999665	1	0.394327
NWMN_RS10160	NC_009641	complement(1989036..1990946)	11.3323	-0.0825496	-1.05889	0.737019	0.999665	1	0.132521
NWMN_RS01340	NC_009641	297572..298072	11.335	0.0826823	1.05899	0.774347	0.999665	1	0.111064
NWMN_RS03190	NC_009641	complement(640618..641940)	11.3642	0.0717124	1.05096	0.755686	0.999665	1	0.121659
NWMN_RS04270	NC_009641	848304..848825	11.4096	0.175613	1.12944	0.521872	0.999665	1	0.282436
NWMN_RS05130	NC_009641	complement(1014559..1014888)	11.4577	0.471585	1.38663	0.0740248	0.999665	1	1.13062
NWMN_RS03375	NC_009641	complement(671553..671756)	11.4924	-0.0586989	-1.04153	0.876743	0.999665	1	0.0571275
NWMN_RS09345	NC_009641	1861621..1862913	11.5711	-0.0269786	-1.01888	0.9015	0.999665	1	0.0450345
NWMN_RS05875	NC_009641	1139484..1139921	11.5807	-0.228494	-1.17161	0.386752	0.999665	1	0.412568
NWMN_RS00840	NC_009641	195122..195961	11.5849	-0.558712	-1.47295	0.138726	0.999665	1	0.857843
NWMN_RS10305	NC_009641	complement(2009682..2010083)	11.6325	0.0105807	1.00736	0.970659	0.999665	1	0.0129335
NWMN_RS08390	NC_009641	complement(1658232..1660379)	11.6782	-0.0132827	-1.00925	0.952078	0.999665	1	0.0213274
NWMN_RS00395	NC_009641	91595..92221	11.6886	-0.137727	-1.10017	0.602857	0.999665	1	0.219786
NWMN_RS00175	NC_009641	39469..40803	11.6947	0.065749	1.04663	0.778464	0.999665	1	0.108761
NWMN_RS15395	NC_009641	complement(1889944..1890126)	11.702	-0.0238603	-1.01668	0.952038	0.999665	1	0.0213458
NWMN_RS07875	NC_009641	complement(1563000..1563206)	11.7373	-0.139188	-1.10128	0.706096	0.999665	1	0.151136
NWMN_RS05845	NC_009641	1134913..1135290	11.7716	0.413753	1.33215	0.222091	0.999665	1	0.653469
NWMN_RS13020	NC_009641	complement(2483968..2484633)	11.7785	-0.0345486	-1.02424	0.919832	0.999665	1	0.0362913
NWMN_RS09480	NC_009641	1885307..1885933	11.8582	-0.165715	-1.12172	0.525601	0.999665	1	0.279344
NWMN_RS05690	NC_009641	1112044..1112445	11.8747	-0.164045	-1.12042	0.556567	0.999665	1	0.254483
NWMN_RS03320	NC_009641	661581..662216	11.8969	-0.158717	-1.11629	0.636736	0.999665	1	0.196041
NWMN_RS06845	NC_009641	1344597..1344794	12.0066	0.21772	1.16289	0.594518	0.999665	1	0.225835
NWMN_RS13930	NC_009641	complement(2666702..2667502)	12.1889	-0.00219075	-1.00152	0.993507	0.999665	1	0.002829
NWMN_RS14675	NC_009641	2826255..2826557	12.1917	0.0846614	1.06044	0.765129	0.999665	1	0.116265
NWMN_RS00380	NC_009641	90178..90942	12.1986	-0.00985548	-1.00685	0.971657	0.999665	1	0.0124868
NWMN_RS10330	NC_009641	complement(2011145..2011552)	12.2758	-0.0569391	-1.04026	0.847975	0.999665	1	0.071617
NWMN_RS14100	NC_009641	complement(2699302..2699469)	12.2979	-0.461416	-1.37689	0.299314	0.999665	1	0.523873
NWMN_RS13980	NC_009641	2674637..2674840	12.3183	-0.352076	-1.2764	0.382444	0.999665	1	0.417432
NWMN_RS09650	NC_009641	complement(1916843..1917778)	12.3304	-0.236191	-1.17788	0.455293	0.999665	1	0.341709
NWMN_RS06530	NC_009641	1270312..1271556	12.3356	0.040874	1.02874	0.867773	0.999665	1	0.0615937
NWMN_RS10295	NC_009641	complement(2009045..2009494)	12.3504	-0.0238617	-1.01668	0.927655	0.999665	1	0.0326134
NWMN_RS06890	NC_009641	1349378..1349626	12.4017	-0.658421	-1.57835	0.122003	0.999665	1	0.913628
NWMN_RS15310	NC_009641	1350320..1350640	12.4078	-0.232223	-1.17464	0.443379	0.999665	1	0.353225
NWMN_RS14690	NC_009641	complement(2827845..2828321)	12.4169	-0.0319729	-1.02241	0.902004	0.999665	1	0.0447916
NWMN_RS02175	NC_009641	complement(433661..433813)	12.4741	0.291687	1.22407	0.439276	0.999665	1	0.357262
NWMN_RS05410	NC_009641	1071142..1072236	12.4903	-0.0843208	-1.06019	0.733819	0.999665	1	0.134411
NWMN_RS14555	NC_009641	complement(2786826..2787836)	12.5483	0.157008	1.11497	0.617251	0.999665	1	0.209538
NWMN_RS14695	NC_009641	complement(2828324..2828824)	12.5891	-0.129862	-1.09419	0.617826	0.999665	1	0.209134
NWMN_RS10335	NC_009641	complement(2011562..2011783)	12.5898	0.30975	1.23949	0.407541	0.999665	1	0.389829
NWMN_RS09445	NC_009641	complement(1879311..1879784)	12.6255	-0.158464	-1.1161	0.585936	0.999665	1	0.23215
NWMN_RS05645	NC_009641	1108620..1109390	12.6379	-0.0236104	-1.0165	0.921954	0.999665	1	0.0352906
NWMN_RS11335	NC_009641	2175894..2176940	12.6702	-0.171475	-1.12621	0.621343	0.999665	1	0.206668
NWMN_RS06095	NC_009641	complement(1178781..1179497)	12.686	0.339843	1.26562	0.281165	0.999665	1	0.551039
NWMN_RS01125	NC_009641	complement(258873..259634)	12.7062	-0.0187121	-1.01305	0.950146	0.999665	1	0.0222098
NWMN_RS10340	NC_009641	complement(2011796..2011954)	12.7285	0.354755	1.27877	0.349867	0.999665	1	0.456097
NWMN_RS14810	NC_009641	complement(2849554..2851266)	12.742	-0.0920585	-1.06589	0.708045	0.999665	1	0.149939
NWMN_RS00205	NC_009641	complement(44597..45817)	12.8023	0.0583105	1.04125	0.825446	0.999665	1	0.0833111
NWMN_RS05665	NC_009641	1110575..1110982	12.808	-0.0107363	-1.00747	0.970589	0.999665	1	0.0129647
NWMN_RS15615	NC_009641	complement(2655286..2655531)	12.8185	-0.835082	-1.78396	0.019314	0.999665	1	1.71413
NWMN_RS05750	NC_009641	1115916..1117193	12.8286	0.0227112	1.01587	0.931777	0.999665	1	0.0306881
NWMN_RS01585	NC_009641	333829..334230	12.8504	0.119895	1.08666	0.660981	0.999665	1	0.179811
NWMN_RS01550	NC_009641	331958..332116	12.8658	-0.699064	-1.62345	0.0717482	0.999665	1	1.14419
NWMN_RS01415	NC_009641	complement(311606..313138)	12.8785	-0.277283	-1.21191	0.45057	0.999665	1	0.346238
NWMN_RS00760	NC_009641	complement(173760..174041)	12.9007	0.258491	1.19623	0.360322	0.999665	1	0.443309
NWMN_RS00225	NC_009641	48312..49055	12.9283	0.0373426	1.02622	0.890626	0.999665	1	0.0503044
NWMN_RS05655	NC_009641	1110173..1110331	13.0853	0.25111	1.19012	0.509589	0.999665	1	0.29278
NWMN_RS09075	NC_009641	1796423..1796518	13.0871	-0.118175	-1.08536	0.811044	0.999665	1	0.0909555
NWMN_RS10245	NC_009641	complement(2004935..2006212)	13.1026	-0.0182093	-1.0127	0.954275	0.999665	1	0.0203263
NWMN_RS01595	NC_009641	334418..334867	13.1668	0.0915743	1.06553	0.728719	0.999665	1	0.13744
NWMN_RS02165	NC_009641	complement(432025..432729)	13.1882	-0.020283	-1.01416	0.9401	0.999665	1	0.026826
NWMN_RS01560	NC_009641	332360..332767	13.2137	-0.325689	-1.25326	0.193315	0.999665	1	0.713735
NWMN_RS11230	NC_009641	2154351..2154458	13.2174	-0.182474	-1.13483	0.670253	0.999665	1	0.173761
NWMN_RS14395	NC_009641	complement(2755410..2757119)	13.2686	0.00196031	1.00136	0.992909	0.999665	1	0.00309044
NWMN_RS10315	NC_009641	complement(2010346..2010600)	13.3051	-0.00618199	-1.00429	0.981375	0.999665	1	0.00816506
NWMN_RS03235	NC_009641	647403..648023	13.3174	0.393411	1.3135	0.202461	0.999665	1	0.693658
NWMN_RS10350	NC_009641	complement(2012737..2013507)	13.3478	-0.110531	-1.07963	0.646641	0.999665	1	0.189337
NWMN_RS01605	NC_009641	335141..335389	13.3523	-0.045537	-1.03207	0.869803	0.999665	1	0.060579
NWMN_RS04070	NC_009641	806184..806858	13.3886	0.205244	1.15288	0.503162	0.999665	1	0.298292
NWMN_RS12740	NC_009641	complement(2428573..2428806)	13.3891	-0.0975678	-1.06997	0.758506	0.999665	1	0.120041
NWMN_RS13935	NC_009641	2667823..2668458	13.4179	0.0683402	1.04851	0.833341	0.999665	1	0.079177
NWMN_RS02075	NC_009641	complement(414724..414933)	13.5367	0.0859708	1.0614	0.819671	0.999665	1	0.0863602
NWMN_RS04010	NC_009641	complement(794044..794562)	13.5469	0.0587356	1.04155	0.828219	0.999665	1	0.081855
NWMN_RS01210	NC_009641	274038..274625	13.5518	-0.302759	-1.2335	0.296116	0.999665	1	0.528538
NWMN_RS05700	NC_009641	1112633..1113082	13.5944	0.0250253	1.0175	0.922869	0.999665	1	0.0348601
NWMN_RS15520	NC_009641	complement(2185862..2185969)	13.6121	-0.596114	-1.51164	0.205325	0.999665	1	0.687559
NWMN_RS11530	NC_009641	complement(2215254..2215361)	13.613	-0.175426	-1.1293	0.684686	0.999665	1	0.164508
NWMN_RS12030	NC_009641	complement(2313202..2314233)	13.6274	-0.279796	-1.21402	0.250408	0.999665	1	0.601351
NWMN_RS12815	NC_009641	complement(2442688..2443605)	13.6484	-0.0326447	-1.02289	0.898659	0.999665	1	0.0464052
NWMN_RS03230	NC_009641	647264..647380	13.6527	-0.0686198	-1.04871	0.874753	0.999665	1	0.0581144
NWMN_RS05620	NC_009641	1105075..1105554	13.6824	0.0889703	1.06361	0.740171	0.999665	1	0.130668
NWMN_RS01575	NC_009641	333312..333566	13.7069	-0.00516339	-1.00359	0.984947	0.999665	1	0.00658732
NWMN_RS13605	NC_009641	complement(2597320..2598069)	13.9128	0.438343	1.35505	0.106104	0.999665	1	0.97427
NWMN_RS15660	NC_009641	2872743..2872892	13.9166	-0.989761	-1.98586	0.02545	0.999665	1	1.59431
NWMN_RS00805	NC_009641	186405..188411	13.9169	-0.162017	-1.11885	0.522655	0.999665	1	0.281785
NWMN_RS13760	NC_009641	2625633..2625941	13.9327	-0.334687	-1.2611	0.270486	0.999665	1	0.567856
NWMN_RS01305	NC_009641	293051..293546	13.9606	-0.244641	-1.1848	0.329808	0.999665	1	0.481739
NWMN_RS10425	NC_009641	2022127..2023173	14.0281	0.202117	1.15039	0.393038	0.999665	1	0.405565
NWMN_RS10285	NC_009641	complement(2008523..2008771)	14.035	-0.0980734	-1.07034	0.732861	0.999665	1	0.134978
NWMN_RS12830	NC_009641	2446403..2447167	14.0729	0.0304226	1.02131	0.913035	0.999665	1	0.0395127
NWMN_RS00660	NC_009641	144134..145165	14.0756	-0.127291	-1.09224	0.644788	0.999665	1	0.190583
NWMN_RS05830	NC_009641	1129264..1131165	14.0878	-0.139813	-1.10176	0.553736	0.999665	1	0.256697
NWMN_RS09380	NC_009641	1866926..1867561	14.108	0.0422243	1.0297	0.890392	0.999665	1	0.0504185
NWMN_RS05710	NC_009641	1113356..1113604	14.1124	-0.00833861	-1.0058	0.977023	0.999665	1	0.0100952
NWMN_RS03225	NC_009641	646578..647207	14.1362	-0.170084	-1.12512	0.576666	0.999665	1	0.239075
NWMN_RS01540	NC_009641	330405..331175	14.1826	0.0150363	1.01048	0.952519	0.999665	1	0.0211263
NWMN_RS10735	NC_009641	complement(2081061..2081741)	14.194	0.0978817	1.0702	0.717461	0.999665	1	0.144202
NWMN_RS03260	NC_009641	651354..651989	14.2052	-0.170404	-1.12537	0.579097	0.999665	1	0.237249
NWMN_RS05820	NC_009641	1124831..1128295	14.214	0.147541	1.10768	0.631948	0.999665	1	0.199319
NWMN_RS05865	NC_009641	1137855..1139027	14.2632	0.0998188	1.07164	0.719027	0.999665	1	0.143255
NWMN_RS14550	NC_009641	complement(2785305..2786735)	14.4238	0.175893	1.12966	0.585548	0.999665	1	0.232437
NWMN_RS07890	NC_009641	complement(1565203..1567365)	14.4371	0.166025	1.12196	0.600547	0.999665	1	0.221453
NWMN_RS05810	NC_009641	1124075..1124440	14.4447	-0.147683	-1.10779	0.589285	0.999665	1	0.229675
NWMN_RS04275	NC_009641	848964..849494	14.4603	0.351677	1.27604	0.232727	0.999665	1	0.633153
NWMN_RS14765	NC_009641	complement(2841789..2842367)	14.4816	-0.325952	-1.25349	0.549402	0.999665	1	0.26011
NWMN_RS13245	NC_009641	complement(2532250..2532432)	14.5554	-1.07355	-2.10461	0.00896869	0.999665	1	2.04727
NWMN_RS12055	NC_009641	complement(2318441..2319634)	14.5735	-0.0156883	-1.01093	0.961323	0.999665	1	0.0171306
NWMN_RS14795	NC_009641	complement(2846938..2848062)	14.5773	-0.314411	-1.2435	0.368913	0.999665	1	0.433075
NWMN_RS15525	NC_009641	2215603..2215850	14.717	0.280917	1.21497	0.298289	0.999665	1	0.525362
NWMN_RS07865	NC_009641	complement(1561753..1561872)	14.7419	-0.215898	-1.16143	0.587093	0.999665	1	0.231293
NWMN_RS14750	NC_009641	complement(2839708..2840340)	14.7923	-0.394704	-1.31467	0.341805	0.999665	1	0.466221
NWMN_RS07275	NC_009641	complement(1423120..1423950)	14.8137	-0.176785	-1.13036	0.582282	0.999665	1	0.234867
NWMN_RS05680	NC_009641	1111527..1111781	14.8413	0.165584	1.12162	0.547434	0.999665	1	0.261669
NWMN_RS12625	NC_009641	complement(2408812..2409702)	14.8822	0.397368	1.3171	0.140284	0.999665	1	0.852991
NWMN_RS12915	NC_009641	complement(2463934..2465166)	14.8974	-0.254023	-1.19253	0.437153	0.999665	1	0.359367
NWMN_RS12780	NC_009641	2437450..2437779	14.9125	-0.208758	-1.15569	0.506199	0.999665	1	0.295679
NWMN_RS05615	NC_009641	1104800..1105060	14.9344	-0.0128117	-1.00892	0.966306	0.999665	1	0.0148851
NWMN_RS13940	NC_009641	2668464..2669195	14.952	0.248855	1.18826	0.355692	0.999665	1	0.448926
NWMN_RS10825	NC_009641	2093752..2093859	14.9826	-1.04973	-2.07014	0.103285	0.999665	1	0.985963
NWMN_RS14820	NC_009641	complement(2851902..2852750)	14.9927	-0.371649	-1.29383	0.230411	0.999665	1	0.637497
NWMN_RS05350	NC_009641	1060677..1060832	15.0218	-1.27932	-2.42725	0.00432049	0.645048	1	2.36447
NWMN_RS10115	NC_009641	complement(1980874..1982328)	15.0379	0.34574	1.2708	0.493107	0.999665	1	0.307059
NWMN_RS09465	NC_009641	complement(1882747..1883202)	15.1376	-0.506106	-1.42021	0.0545932	0.999665	1	1.26286
NWMN_RS15650	NC_009641	complement(2839336..2839515)	15.1485	0.141102	1.10275	0.743441	0.999665	1	0.128753
NWMN_RS05815	NC_009641	1124470..1124814	15.1491	0.25521	1.19351	0.348822	0.999665	1	0.457396
NWMN_RS02320	NC_009641	459968..460753	15.1874	0.119811	1.08659	0.663822	0.999665	1	0.177949
NWMN_RS00575	NC_009641	127351..128460	15.1969	-0.0626529	-1.04438	0.863682	0.999665	1	0.0636463
NWMN_RS02160	NC_009641	complement(431096..431632)	15.312	-0.0750029	-1.05336	0.815909	0.999665	1	0.0883584
NWMN_RS01955	NC_009641	complement(393932..395065)	15.3424	0.0689685	1.04897	0.833546	0.999665	1	0.0790706
NWMN_RS01565	NC_009641	332767..332952	15.3477	-0.937873	-1.9157	0.105909	0.999665	1	0.975069
NWMN_RS01815	NC_009641	368093..368893	15.3496	0.0643307	1.0456	0.807521	0.999665	1	0.0928464
NWMN_RS13175	NC_009641	2515732..2516472	15.4384	0.116393	1.08402	0.66663	0.999665	1	0.176115
NWMN_RS03270	NC_009641	652224..652850	15.4656	-0.0301485	-1.02112	0.910693	0.999665	1	0.0406279
NWMN_RS05825	NC_009641	1128308..1129255	15.5368	-0.0844172	-1.06026	0.726465	0.999665	1	0.138785
NWMN_RS07240	NC_009641	1415981..1416709	15.5486	-0.0841352	-1.06005	0.739948	0.999665	1	0.130799
NWMN_RS03105	NC_009641	626129..626494	15.6115	-0.245659	-1.18563	0.45924	0.999665	1	0.33796
NWMN_RS08455	NC_009641	1667698..1667967	15.6196	-0.492677	-1.40705	0.101093	0.999665	1	0.995279
NWMN_RS01420	NC_009641	complement(313178..314059)	15.6248	-0.0998475	-1.07166	0.706132	0.999665	1	0.151114
NWMN_RS01425	NC_009641	314217..315077	15.6316	0.113929	1.08217	0.637713	0.999665	1	0.195375
NWMN_RS11480	NC_009641	2204762..2205457	15.6612	0.044341	1.03121	0.892268	0.999665	1	0.0495047
NWMN_RS05890	NC_009641	complement(1144220..1145272)	15.724	-0.209256	-1.15609	0.416819	0.999665	1	0.380053
NWMN_RS15060	NC_009641	complement(258506..258658)	15.7296	-1.06505	-2.09225	0.0165729	0.999665	1	1.7806
NWMN_RS11315	NC_009641	2171168..2172937	15.8457	-0.17519	-1.12911	0.605216	0.999665	1	0.21809
NWMN_RS01755	NC_009641	357446..357745	15.911	-0.226565	-1.17005	0.412667	0.999665	1	0.384401
NWMN_RS15350	NC_009641	1654450..1654560	15.9307	-0.869962	-1.82761	0.0504975	0.999665	1	1.29673
NWMN_RS12225	NC_009641	complement(2350913..2351095)	15.945	-0.156769	-1.11479	0.64146	0.999665	1	0.192831
NWMN_RS12610	NC_009641	complement(2404979..2405920)	15.9706	-0.084892	-1.06061	0.700817	0.999665	1	0.154395
NWMN_RS10175	NC_009641	complement(1993831..1997298)	15.9775	0.0738068	1.05249	0.770049	0.999665	1	0.113482
NWMN_RS10270	NC_009641	complement(2007595..2007795)	15.9878	-0.989991	-1.98617	0.358617	0.999665	1	0.445369
NWMN_RS15260	NC_009641	999798..1000070	15.9969	-0.335135	-1.2615	0.348204	0.999665	1	0.458166
NWMN_RS00785	NC_009641	complement(180379..181971)	16.0514	0.0918512	1.06574	0.705561	0.999665	1	0.151465
NWMN_RS01625	NC_009641	336349..336552	16.0896	-0.307477	-1.23754	0.386414	0.999665	1	0.412947
NWMN_RS14570	NC_009641	complement(2789451..2789900)	16.0976	-0.463924	-1.37929	0.109053	0.999665	1	0.962363
NWMN_RS15630	NC_009641	complement(2731320..2731540)	16.1881	-0.053201	-1.03756	0.875957	0.999665	1	0.0575173
NWMN_RS14020	NC_009641	complement(2683152..2683547)	16.206	0.112717	1.08126	0.662478	0.999665	1	0.178828
NWMN_RS12935	NC_009641	2468280..2469488	16.2649	-0.0920832	-1.06591	0.771382	0.999665	1	0.112731
NWMN_RS00220	NC_009641	complement(47688..48221)	16.2704	-0.151033	-1.11036	0.665284	0.999665	1	0.176993
NWMN_RS02635	NC_009641	523366..523497	16.2744	0.129269	1.09374	0.722222	0.999665	1	0.141329
NWMN_RS07195	NC_009641	1406214..1407476	16.2974	-0.169074	-1.12434	0.569603	0.999665	1	0.244428
NWMN_RS10610	NC_009641	2058643..2059809	16.3378	-0.219857	-1.16462	0.5054	0.999665	1	0.296365
NWMN_RS00945	NC_009641	complement(220737..222314)	16.4341	-0.319463	-1.24787	0.18824	0.999665	1	0.725288
NWMN_RS03010	NC_009641	complement(598481..599098)	16.443	-0.290206	-1.22281	0.318623	0.999665	1	0.496722
NWMN_RS14310	NC_009641	2737971..2739653	16.4632	0.0835454	1.05962	0.741178	0.999665	1	0.130078
NWMN_RS15345	NC_009641	1475093..1475306	16.5215	-0.522712	-1.43665	0.124191	0.999665	1	0.905908
NWMN_RS14230	NC_009641	2725023..2725727	16.5267	0.178126	1.13141	0.476295	0.999665	1	0.322124
NWMN_RS00570	NC_009641	126720..127346	16.5756	-0.371931	-1.29408	0.263362	0.999665	1	0.579448
NWMN_RS00160	NC_009641	complement(37219..37974)	16.6437	0.171806	1.12647	0.497986	0.999665	1	0.302783
NWMN_RS13775	NC_009641	complement(2627840..2632339)	16.6496	-0.135338	-1.09835	0.637276	0.999665	1	0.195672
NWMN_RS03545	NC_009641	705809..706852	16.6881	0.327646	1.25496	0.203625	0.999665	1	0.69117
NWMN_RS15045	NC_009641	115635..115844	16.7403	-0.556181	-1.47037	0.106579	0.999665	1	0.97233
NWMN_RS15085	NC_009641	363924..364082	16.7405	0.111295	1.0802	0.784429	0.999665	1	0.105447
NWMN_RS09495	NC_009641	complement(1887185..1887826)	16.7601	-0.330341	-1.25731	0.191924	0.999665	1	0.71687
fecD	NC_009641	complement(2312237..2313205)	16.8227	-0.018828	-1.01314	0.94294	0.999665	1	0.0255161
NWMN_RS02225	NC_009641	441847..442542	16.8344	-0.17758	-1.13099	0.504222	0.999665	1	0.297378
NWMN_RS09515	NC_009641	complement(1888889..1889098)	16.8355	0.0040575	1.00282	0.990472	0.999665	1	0.00415762
NWMN_RS10500	NC_009641	complement(2034946..2035359)	16.8409	0.144273	1.10517	0.580717	0.999665	1	0.236035
NWMN_RS01280	NC_009641	290102..290785	16.8551	-0.10225	-1.07345	0.681781	0.999665	1	0.166355
NWMN_RS11830	NC_009641	2266665..2266985	16.8635	-0.0706742	-1.05021	0.808906	0.999665	1	0.0921018
NWMN_RS00040	NC_009641	10900..12414	16.9465	-0.0393848	-1.02768	0.858532	0.999665	1	0.0662436
NWMN_RS14815	NC_009641	complement(2851319..2851873)	17.0148	-0.489999	-1.40444	0.13397	0.999665	1	0.872994
NWMN_RS10300	NC_009641	complement(2009491..2009685)	17.0447	-0.121987	-1.08823	0.675105	0.999665	1	0.170629
NWMN_RS10180	NC_009641	complement(1997315..1997659)	17.1098	-0.360225	-1.28363	0.206109	0.999665	1	0.685904
NWMN_RS13675	NC_009641	2611253..2611474	17.1783	-0.361069	-1.28438	0.278238	0.999665	1	0.555584
NWMN_RS00615	NC_009641	complement(136102..136428)	17.192	-0.401384	-1.32077	0.209743	0.999665	1	0.678314
NWMN_RS14075	NC_009641	complement(2693411..2693581)	17.193	-0.129096	-1.09361	0.701191	0.999665	1	0.154163
NWMN_RS02390	NC_009641	474210..474323	17.2086	-0.10807	-1.07779	0.79002	0.999665	1	0.102362
NWMN_RS14225	NC_009641	2724473..2725030	17.2165	-0.232003	-1.17446	0.403836	0.999665	1	0.393795
NWMN_RS01510	NC_009641	326841..327101	17.2241	0.0465222	1.03277	0.873473	0.999665	1	0.0587505
NWMN_RS14660	NC_009641	complement(2817522..2824337)	17.2459	0.182666	1.13498	0.507048	0.999665	1	0.294951
NWMN_RS00605	NC_009641	133553..134815	17.2598	-0.175107	-1.12905	0.531232	0.999665	1	0.274716
NWMN_RS05695	NC_009641	1112442..1112636	17.3768	0.070603	1.05016	0.800656	0.999665	1	0.0965541
ureE	NC_009641	2412428..2412880	17.4044	-0.0464721	-1.03274	0.88474	0.999665	1	0.0531842
NWMN_RS05155	NC_009641	1020240..1020659	17.4094	0.045477	1.03202	0.866824	0.999665	1	0.0620691
NWMN_RS00600	NC_009641	132612..133499	17.4179	-0.198877	-1.1478	0.384845	0.999665	1	0.414714
NWMN_RS14420	NC_009641	complement(2760824..2762446)	17.4255	-0.0752204	-1.05352	0.811451	0.999665	1	0.0907378
NWMN_RS13490	NC_009641	2575532..2575729	17.5427	-0.553005	-1.46714	0.151659	0.999665	1	0.819132
NWMN_RS00560	NC_009641	124480..125589	17.6719	-0.0108004	-1.00751	0.976721	0.999665	1	0.0102297
NWMN_RS06755	NC_009641	1323479..1323772	17.6889	0.0446592	1.03144	0.861995	0.999665	1	0.0644954
NWMN_RS13250	NC_009641	complement(2532516..2532983)	17.7123	0.153701	1.11242	0.643761	0.999665	1	0.191275
NWMN_RS02095	NC_009641	complement(417095..417388)	17.7573	-0.17456	-1.12862	0.54732	0.999665	1	0.261758
NWMN_RS14770	NC_009641	complement(2842364..2842942)	17.8415	-0.579218	-1.49404	0.334178	0.999665	1	0.476022
NWMN_RS12660	NC_009641	2414189..2415025	17.871	0.136287	1.09907	0.551768	0.999665	1	0.258244
NWMN_RS00975	NC_009641	227896..228003	17.947	-0.412251	-1.33076	0.293143	0.999665	1	0.532921
NWMN_RS13770	NC_009641	complement(2626263..2627456)	18.0704	0.0668372	1.04742	0.80803	0.999665	1	0.0925724
NWMN_RS13415	NC_009641	complement(2560442..2560549)	18.0831	0.437866	1.3546	0.319695	0.999665	1	0.495264
NWMN_RS02235	NC_009641	444002..444700	18.3008	0.0655136	1.04646	0.794393	0.999665	1	0.0999647
NWMN_RS10240	NC_009641	complement(2003389..2004924)	18.3365	-0.0211792	-1.01479	0.947132	0.999665	1	0.0235893
NWMN_RS05295	NC_009641	1050747..1050866	18.363	0.401744	1.3211	0.310553	0.999665	1	0.507865
NWMN_RS02415	NC_009641	479404..480063	18.4358	-0.145482	-1.1061	0.582986	0.999665	1	0.234342
NWMN_RS06570	NC_009641	1280486..1280578	18.4458	1.1231	2.17814	0.0207873	0.999665	1	1.6822
NWMN_RS09645	NC_009641	complement(1915858..1916841)	18.4467	-0.186198	-1.13776	0.576913	0.999665	1	0.238889
NWMN_RS05755	NC_009641	1117204..1118739	18.5608	0.0549773	1.03884	0.863398	0.999665	1	0.0637888
NWMN_RS07270	NC_009641	complement(1422360..1423133)	18.5719	0.0866575	1.06191	0.74847	0.999665	1	0.125826
NWMN_RS10380	NC_009641	complement(2016811..2017071)	18.6261	0.3212	1.24937	0.289548	0.999665	1	0.538279
NWMN_RS13105	NC_009641	complement(2499628..2500905)	18.6368	-0.00756248	-1.00526	0.973196	0.999665	1	0.0117997
NWMN_RS01450	NC_009641	complement(320846..322051)	18.6584	-0.158389	-1.11604	0.462572	0.999665	1	0.334821
NWMN_RS01590	NC_009641	334227..334421	18.6843	-0.258311	-1.19608	0.358478	0.999665	1	0.445537
NWMN_RS15280	NC_009641	complement(1052506..1052709)	18.6932	-0.367209	-1.28985	0.180969	0.999665	1	0.742395
NWMN_RS00545	NC_009641	120842..121606	18.7724	0.223428	1.1675	0.505444	0.999665	1	0.296327
NWMN_RS05870	NC_009641	1139033..1139428	18.8946	0.0169196	1.0118	0.953876	0.999665	1	0.020508
NWMN_RS03550	NC_009641	complement(707017..707205)	18.9327	-0.42659	-1.34405	0.144643	0.999665	1	0.839703
NWMN_RS00620	NC_009641	complement(136435..136818)	19.0326	-0.589512	-1.50474	0.0302286	0.999665	1	1.51958
NWMN_RS12670	NC_009641	2415859..2416038	19.1601	-0.989087	-1.98493	0.0241774	0.999665	1	1.61659
NWMN_RS07100	NC_009641	1379787..1380908	19.2424	-0.0363911	-1.02555	0.866585	0.999665	1	0.0621889
NWMN_RS05920	NC_009641	1149908..1150231	19.3144	0.0116083	1.00808	0.965727	0.999665	1	0.0151455
NWMN_RS01350	NC_009641	298594..299082	19.3372	0.0127603	1.00888	0.966227	0.999665	1	0.0149209
NWMN_RS14245	NC_009641	complement(2727832..2728722)	19.4062	0.0281278	1.01969	0.929494	0.999665	1	0.0317533
NWMN_RS11325	NC_009641	2173328..2174332	19.5033	-0.225795	-1.16942	0.580883	0.999665	1	0.235911
NWMN_RS05765	NC_009641	1119814..1119984	19.5433	0.0480841	1.03389	0.864453	0.999665	1	0.0632584
NWMN_RS00550	NC_009641	121626..123449	19.5457	0.160259	1.11749	0.609777	0.999665	1	0.214829
NWMN_RS10165	NC_009641	complement(1990961..1992862)	19.5682	-0.0703522	-1.04997	0.752215	0.999665	1	0.123658
NWMN_RS04040	NC_009641	complement(799524..800285)	19.5861	0.16463	1.12088	0.500034	0.999665	1	0.301
NWMN_RS11065	NC_009641	2127222..2127551	19.636	0.0885298	1.06329	0.769966	0.999665	1	0.113529
NWMN_RS10325	NC_009641	complement(2010960..2011145)	19.6421	0.647729	1.5667	0.113679	0.999665	1	0.944318
NWMN_RS01355	NC_009641	299704..300078	19.6475	-0.206254	-1.15369	0.488541	0.999665	1	0.311099
NWMN_RS02355	NC_009641	465859..465987	19.6586	0.254279	1.19274	0.589428	0.999665	1	0.22957
NWMN_RS03220	NC_009641	645907..646503	19.6621	-0.0674762	-1.04788	0.796159	0.999665	1	0.0990002
NWMN_RS02045	NC_009641	complement(411114..411272)	19.7039	-0.685127	-1.60784	0.0601778	0.999665	1	1.22056
NWMN_RS12680	NC_009641	complement(2416379..2417122)	19.7179	0.24627	1.18614	0.348578	0.999665	1	0.4577
NWMN_RS01860	NC_009641	377048..378403	19.7773	-0.118971	-1.08596	0.654414	0.999665	1	0.184147
NWMN_RS11095	NC_009641	2129834..2130175	19.8185	0.236077	1.17779	0.37489	0.999665	1	0.426096
NWMN_RS15195	NC_009641	complement(778439..778609)	19.8221	-0.0312606	-1.0219	0.918698	0.999665	1	0.0368272
NWMN_RS00185	NC_009641	complement(42282..42383)	19.8358	-0.161544	-1.11848	0.69729	0.999665	1	0.156587
NWMN_RS10235	NC_009641	complement(2002387..2003382)	19.8822	0.100983	1.0725	0.756412	0.999665	1	0.121241
NWMN_RS05675	NC_009641	1111168..1111527	19.8916	-0.069771	-1.04955	0.787394	0.999665	1	0.103808
NWMN_RS05085	NC_009641	1006392..1007351	19.9461	-0.0292855	-1.02051	0.928802	0.999665	1	0.0320768
NWMN_RS00235	NC_009641	50358..53510	19.9807	-0.254196	-1.19267	0.302197	0.999665	1	0.51971
NWMN_RS14080	NC_009641	complement(2693594..2695588)	20.0894	0.142501	1.10382	0.614742	0.999665	1	0.211307
NWMN_RS05760	NC_009641	1118746..1119741	20.1032	0.0361302	1.02536	0.905303	0.999665	1	0.043206
NWMN_RS07565	NC_009641	1474342..1475046	20.1153	0.110597	1.07967	0.667179	0.999665	1	0.175757
NWMN_RS01780	NC_009641	361736..363190	20.1554	-0.342218	-1.2677	0.209111	0.999665	1	0.679624
NWMN_RS09335	NC_009641	complement(1859282..1860784)	20.1576	0.197826	1.14697	0.60863	0.999665	1	0.215647
NWMN_RS03040	NC_009641	609219..612719	20.2602	0.0507163	1.03578	0.871788	0.999665	1	0.0595889
NWMN_RS00520	NC_009641	114904..115191	20.3388	-0.26255	-1.1996	0.345947	0.999665	1	0.46099
NWMN_RS05800	NC_009641	1123029..1123412	20.4166	0.0410455	1.02886	0.885589	0.999665	1	0.0527676
NWMN_RS00590	NC_009641	130839..132044	20.6681	-0.140797	-1.10251	0.578412	0.999665	1	0.237763
NWMN_RS03370	NC_009641	complement(671312..671536)	20.7006	0.393816	1.31386	0.178613	0.999665	1	0.748087
NWMN_RS04860	NC_009641	961409..962290	20.7058	-0.213168	-1.15923	0.514562	0.999665	1	0.288563
NWMN_RS03205	NC_009641	642992..644401	20.7457	-0.180864	-1.13356	0.594641	0.999665	1	0.225745
NWMN_RS05610	NC_009641	1104478..1104795	20.8482	0.20469	1.15244	0.453689	0.999665	1	0.343241
NWMN_RS07870	NC_009641	complement(1562071..1562985)	20.8667	0.168122	1.12359	0.604201	0.999665	1	0.218819
NWMN_RS00835	NC_009641	193852..195120	20.8766	-0.415057	-1.33335	0.141227	0.999665	1	0.850081
NWMN_RS06940	NC_009641	complement(1352364..1353389)	21.075	0.157217	1.11513	0.61033	0.999665	1	0.214436
NWMN_RS03100	NC_009641	625015..626154	21.1057	-0.07391	-1.05257	0.73176	0.999665	1	0.135631
NWMN_RS10185	NC_009641	complement(1997689..1998054)	21.216	-0.0245243	-1.01714	0.939265	0.999665	1	0.0272117
NWMN_RS15075	NC_009641	complement(306834..306974)	21.3006	-0.347925	-1.27273	0.311542	0.999665	1	0.506484
NWMN_RS00540	NC_009641	120153..120839	21.3124	0.0495391	1.03493	0.878489	0.999665	1	0.0562634
NWMN_RS10230	NC_009641	complement(2002144..2002314)	21.3752	0.0784932	1.05591	0.770354	0.999665	1	0.11331
NWMN_RS02120	NC_009641	422376..422477	21.4475	0.0493832	1.03482	0.898823	0.999665	1	0.046326
NWMN_RS15405	NC_009641	1920358..1920587	21.4998	0.40364	1.32284	0.195337	0.999665	1	0.709216
NWMN_RS10320	NC_009641	complement(2010600..2010959)	21.5504	-0.323601	-1.25145	0.228797	0.999665	1	0.64055
NWMN_RS00875	NC_009641	complement(202776..204332)	21.5872	0.118323	1.08547	0.684884	0.999665	1	0.164383
NWMN_RS05650	NC_009641	1109400..1110179	21.5906	-0.0094794	-1.00659	0.975626	0.999665	1	0.0107166
NWMN_RS01735	NC_009641	353131..355029	21.7209	0.0492916	1.03476	0.872136	0.999665	1	0.0594157
NWMN_RS10360	NC_009641	complement(2014535..2015206)	21.7849	-0.0945423	-1.06773	0.680165	0.999665	1	0.167386
NWMN_RS01760	NC_009641	357882..359780	21.7886	-0.184207	-1.13619	0.53553	0.999665	1	0.271217
NWMN_RS03265	NC_009641	651940..652200	21.7969	-0.222261	-1.16656	0.409114	0.999665	1	0.388156
NWMN_RS01570	NC_009641	332953..333312	21.8098	0.0151679	1.01057	0.96236	0.999665	1	0.0166622
NWMN_RS10615	NC_009641	2059840..2060166	21.8252	-0.0597797	-1.04231	0.819684	0.999665	1	0.0863533
NWMN_RS11310	NC_009641	2169452..2171140	21.8258	-0.415103	-1.33339	0.229384	0.999665	1	0.639437
NWMN_RS04420	NC_009641	870928..871623	21.8356	0.153003	1.11188	0.6193	0.999665	1	0.208099
NWMN_RS07385	NC_009641	complement(1445274..1445675)	21.8807	-0.090361	-1.06464	0.788042	0.999665	1	0.103451
NWMN_RS00985	NC_009641	229478..229621	21.9036	-0.392321	-1.3125	0.290308	0.999665	1	0.53714
NWMN_RS10170	NC_009641	complement(1992871..1993818)	21.9654	-0.0719452	-1.05113	0.809995	0.999665	1	0.0915176
NWMN_RS14775	NC_009641	complement(2842911..2843924)	22.0611	-0.498911	-1.41315	0.434167	0.999665	1	0.362343
NWMN_RS09595	NC_009641	1905173..1905739	22.0873	-0.410635	-1.32927	0.15095	0.999665	1	0.821167
NWMN_RS09110	NC_009641	complement(1803996..1804088)	22.2154	-0.636769	-1.55484	0.182977	0.999665	1	0.737604
NWMN_RS15130	NC_009641	complement(472133..472549)	22.2253	-0.101527	-1.07291	0.707371	0.999665	1	0.150353
NWMN_RS01285	NC_009641	290932..291543	22.2788	0.0205661	1.01436	0.92951	0.999665	1	0.0317459
NWMN_RS01530	NC_009641	328706..329377	22.3236	-0.175043	-1.129	0.44215	0.999665	1	0.354431
NWMN_RS11100	NC_009641	2130379..2130561	22.3392	0.239205	1.18034	0.467472	0.999665	1	0.330245
NWMN_RS05565	NC_009641	complement(1098898..1100283)	22.4868	0.14039	1.1022	0.68507	0.999665	1	0.164265
NWMN_RS00580	NC_009641	128474..129640	22.6134	-0.044691	-1.03146	0.884359	0.999665	1	0.0533715
NWMN_RS14585	NC_009641	2793005..2793463	22.6149	-0.0883025	-1.06312	0.737714	0.999665	1	0.132112
NWMN_RS14910	NC_009641	complement(2869044..2869541)	22.6678	0.0486313	1.03428	0.850475	0.999665	1	0.0703386
NWMN_RS05780	NC_009641	1121743..1122030	22.6702	0.270808	1.20648	0.416726	0.999665	1	0.38015
NWMN_RS01820	NC_009641	368883..369827	22.8677	-0.0950707	-1.06812	0.696589	0.999665	1	0.157024
NWMN_RS10650	NC_009641	2065914..2066021	22.8715	-0.827668	-1.77481	0.0973716	0.999665	1	1.01157
NWMN_RS10135	NC_009641	complement(1984284..1986182)	22.8886	-0.000842229	-1.00058	0.998056	0.999665	1	0.000844975
NWMN_RS14845	NC_009641	complement(2856874..2857641)	22.9989	-0.0367074	-1.02577	0.908774	0.999665	1	0.0415442
NWMN_RS10755	NC_009641	complement(2083698..2083796)	23.0186	-0.0567226	-1.0401	0.885641	0.999665	1	0.0527421
NWMN_RS09325	NC_009641	complement(1857119..1857751)	23.019	0.131695	1.09558	0.577007	0.999665	1	0.238819
NWMN_RS03085	NC_009641	620544..621191	23.0546	0.0468094	1.03298	0.844952	0.999665	1	0.0731679
NWMN_RS10215	NC_009641	complement(2000098..2000385)	23.0742	0.170726	1.12562	0.584927	0.999665	1	0.232898
NWMN_RS09025	NC_009641	complement(1787327..1788475)	23.0811	-0.0150237	-1.01047	0.953346	0.999665	1	0.0207495
NWMN_RS10195	NC_009641	complement(1998716..1999099)	23.097	-0.273583	-1.20881	0.427543	0.999665	1	0.36902
NWMN_RS01315	NC_009641	294258..294941	23.146	0.125656	1.091	0.59784	0.999665	1	0.223415
NWMN_RS03995	NC_009641	791317..792345	23.2486	-0.148594	-1.10849	0.520485	0.999665	1	0.283592
NWMN_RS01545	NC_009641	331185..331964	23.2816	0.0116288	1.00809	0.97099	0.999665	1	0.0127854
NWMN_RS00565	NC_009641	125593..126717	23.3215	-0.0119671	-1.00833	0.967645	0.999665	1	0.0142842
NWMN_RS10345	NC_009641	complement(2011948..2012727)	23.3602	-0.16732	-1.12297	0.604162	0.999665	1	0.218846
NWMN_RS05635	NC_009641	1106921..1107592	23.3702	-0.215347	-1.16098	0.330438	0.999665	1	0.48091
NWMN_RS14110	NC_009641	complement(2701315..2701914)	23.3767	0.0345056	1.02421	0.88485	0.999665	1	0.0531302
NWMN_RS05235	NC_009641	1037692..1038396	23.3948	-0.109208	-1.07864	0.688215	0.999665	1	0.162276
NWMN_RS02000	NC_009641	405624..406505	23.4604	0.147259	1.10746	0.642621	0.999665	1	0.192045
NWMN_RS13735	NC_009641	complement(2618680..2619453)	23.5149	-0.1242	-1.0899	0.697994	0.999665	1	0.156148
NWMN_RS10065	NC_009641	complement(1971728..1972765)	23.5639	0.0862262	1.06159	0.694735	0.999665	1	0.158181
NWMN_RS04815	NC_009641	950795..951721	23.5782	-0.159855	-1.11717	0.678935	0.999665	1	0.168172
NWMN_RS15225	NC_009641	825163..825306	23.6183	0.0286329	1.02005	0.920407	0.999665	1	0.03602
NWMN_RS10675	NC_009641	complement(2071005..2071178)	23.6257	-0.244069	-1.18433	0.428063	0.999665	1	0.368492
NWMN_RS00555	NC_009641	123439..124467	23.6643	-0.0261482	-1.01829	0.9294	0.999665	1	0.0317972
NWMN_RS05405	NC_009641	1070590..1071129	23.6942	0.175766	1.12956	0.500873	0.999665	1	0.300272
NWMN_RS14270	NC_009641	complement(2732261..2732539)	23.7097	0.0586985	1.04153	0.835006	0.999665	1	0.0783105
NWMN_RS13285	NC_009641	2537038..2538288	23.7416	-0.0942594	-1.06752	0.772093	0.999665	1	0.11233
NWMN_RS13600	NC_009641	complement(2596115..2597308)	23.7442	0.251181	1.19018	0.24495	0.999665	1	0.610923
NWMN_RS01580	NC_009641	333566..333814	23.9593	-0.025372	-1.01774	0.920673	0.999665	1	0.0358946
NWMN_RS14840	NC_009641	2856117..2856755	24.0048	-0.0127109	-1.00885	0.960442	0.999665	1	0.0175286
NWMN_RS01865	NC_009641	378507..378947	24.0115	-0.205821	-1.15334	0.406201	0.999665	1	0.391259
NWMN_RS00230	NC_009641	49489..50091	24.0972	-0.171255	-1.12604	0.480822	0.999665	1	0.318016
NWMN_RS10945	NC_009641	complement(2115593..2115793)	24.1206	0.173923	1.12812	0.563051	0.999665	1	0.249452
NWMN_RS08465	NC_009641	complement(1669335..1670555)	24.2142	0.0468074	1.03298	0.886722	0.999665	1	0.0522126
NWMN_RS13030	NC_009641	2485824..2486498	24.3806	-0.210406	-1.15701	0.470707	0.999665	1	0.327249
NWMN_RS13455	NC_009641	2567111..2568520	24.4095	0.0195869	1.01367	0.928034	0.999665	1	0.0324361
NWMN_RS14755	NC_009641	complement(2840337..2841095)	24.4544	-0.264036	-1.20083	0.564311	0.999665	1	0.248482
NWMN_RS14490	NC_009641	complement(2772322..2774322)	24.4741	0.0560185	1.03959	0.846496	0.999665	1	0.0723752
NWMN_RS06345	NC_009641	1231978..1232931	24.4846	-0.149238	-1.10898	0.533746	0.999665	1	0.272665
NWMN_RS04810	NC_009641	complement(950181..950552)	24.5244	-0.296701	-1.22833	0.36241	0.999665	1	0.4408
NWMN_RS01725	NC_009641	350280..351221	24.551	-0.01633	-1.01138	0.947572	0.999665	1	0.0233879
NWMN_RS15455	NC_009641	complement(2074446..2074654)	24.6475	0.13628	1.09907	0.61358	0.999665	1	0.212129
NWMN_RS01630	NC_009641	336545..336781	24.8137	-0.16384	-1.12026	0.558818	0.999665	1	0.25273
NWMN_RS11145	NC_009641	2139442..2140749	24.8248	-0.00770233	-1.00535	0.978929	0.999665	1	0.00924874
NWMN_RS00880	NC_009641	complement(204329..205297)	24.9022	0.0817737	1.05832	0.718751	0.999665	1	0.143422
NWMN_RS12770	NC_009641	2436373..2436687	24.9277	0.375669	1.29744	0.159404	0.999665	1	0.7975
NWMN_RS00430	NC_009641	97765..99195	25.107	-0.147544	-1.10768	0.497257	0.999665	1	0.303419
NWMN_RS10120	NC_009641	complement(1982340..1982642)	25.1171	-0.235937	-1.17767	0.408026	0.999665	1	0.389312
NWMN_RS01160	NC_009641	263737..264129	25.1465	-0.133567	-1.097	0.658255	0.999665	1	0.181606
NWMN_RS04685	NC_009641	complement(917548..918477)	25.2691	-0.374295	-1.29621	0.141329	0.999665	1	0.849768
NWMN_RS01845	NC_009641	complement(373907..374350)	25.2858	-0.396233	-1.31607	0.193872	0.999665	1	0.712486
NWMN_RS11090	NC_009641	2128896..2129828	25.378	-0.0407286	-1.02863	0.868387	0.999665	1	0.0612867
NWMN_RS06935	NC_009641	1351624..1351815	25.3936	-0.577346	-1.4921	0.120058	0.999665	1	0.92061
NWMN_RS01610	NC_009641	335382..335918	25.6013	-0.282906	-1.21664	0.273833	0.999665	1	0.562514
NWMN_RS01890	NC_009641	complement(383337..384332)	25.6096	0.29093	1.22343	0.214491	0.999665	1	0.668591
NWMN_RS07430	NC_009641	complement(1449812..1451155)	25.7743	0.0974381	1.06987	0.673102	0.999665	1	0.171919
NWMN_RS15240	NC_009641	868313..868467	25.7914	0.315295	1.24427	0.313319	0.999665	1	0.504014
NWMN_RS05280	NC_009641	complement(1047594..1048400)	25.7997	-0.07757	-1.05524	0.79185	0.999665	1	0.101357
NWMN_RS01775	NC_009641	361422..361724	25.815	-0.0257214	-1.01799	0.93675	0.999665	1	0.0283764
NWMN_RS02195	NC_009641	436998..437693	25.8346	-0.0878382	-1.06278	0.78732	0.999665	1	0.103848
NWMN_RS00895	NC_009641	209016..209210	25.8817	-0.244225	-1.18446	0.453302	0.999665	1	0.343612
NWMN_RS09550	NC_009641	complement(1897366..1899105)	25.9021	0.000865597	1.0006	0.997652	0.999665	1	0.00102101
NWMN_RS00050	NC_009641	14729..15424	26.0963	0.136866	1.09951	0.702855	0.999665	1	0.153134
NWMN_RS11455	NC_009641	complement(2197531..2198091)	26.1387	-0.104226	-1.07492	0.658732	0.999665	1	0.181291
NWMN_RS14880	NC_009641	2863801..2864595	26.1804	-0.0628876	-1.04455	0.845942	0.999665	1	0.0726592
NWMN_RS01615	NC_009641	335955..336161	26.2646	0.0725197	1.05155	0.78817	0.999665	1	0.10338
NWMN_RS01995	NC_009641	404622..405467	26.2766	0.171375	1.12613	0.531694	0.999665	1	0.274338
NWMN_RS13035	NC_009641	2486491..2487864	26.3573	0.0405526	1.02851	0.855341	0.999665	1	0.0678606
NWMN_RS01740	NC_009641	355029..356852	26.4122	-0.121449	-1.08783	0.688754	0.999665	1	0.161936
NWMN_RS10310	NC_009641	complement(2010098..2010346)	26.4585	0.267371	1.20361	0.299006	0.999665	1	0.524321
NWMN_RS05855	NC_009641	1135508..1135807	26.501	-0.263365	-1.20028	0.371386	0.999665	1	0.430175
NWMN_RS04950	NC_009641	980917..981675	26.5342	-0.164769	-1.12099	0.611551	0.999665	1	0.213568
NWMN_RS00900	NC_009641	209248..211011	26.5345	-0.128411	-1.09309	0.651154	0.999665	1	0.186317
NWMN_RS05685	NC_009641	1111781..1112029	26.5505	0.152901	1.1118	0.541695	0.999665	1	0.266245
NWMN_RS02360	NC_009641	467178..468662	26.6639	0.0831373	1.05932	0.77817	0.999665	1	0.108925
NWMN_RS01825	NC_009641	369805..370827	26.7847	0.201376	1.14979	0.354621	0.999665	1	0.450235
NWMN_RS10495	NC_009641	2033470..2034456	26.8293	-0.1485	-1.10842	0.498488	0.999665	1	0.302345
NWMN_RS12165	NC_009641	complement(2339651..2340259)	26.8316	0.15932	1.11676	0.539316	0.999665	1	0.268157
NWMN_RS14760	NC_009641	complement(2841092..2841796)	26.8444	-0.236755	-1.17834	0.637149	0.999665	1	0.195759
NWMN_RS06290	NC_009641	1217814..1218914	26.8678	-0.137743	-1.10018	0.741773	0.999665	1	0.129729
NWMN_RS04830	NC_009641	953880..954821	26.8679	0.0267311	1.0187	0.919273	0.999665	1	0.0365554
NWMN_RS15655	NC_009641	2869635..2869970	26.8878	0.0659363	1.04676	0.834787	0.999665	1	0.0784245
NWMN_RS15025	NC_009641	complement(42380..42581)	26.8945	-0.0278341	-1.01948	0.924952	0.999665	1	0.0338809
NWMN_RS09020	NC_009641	complement(1786104..1787327)	27.0385	0.0243719	1.01704	0.914414	0.999665	1	0.0388574
NWMN_RS03610	NC_009641	719319..721469	27.0745	-0.0168393	-1.01174	0.945636	0.999665	1	0.024276
NWMN_RS01110	NC_009641	256196..256987	27.2229	-0.207608	-1.15477	0.503633	0.999665	1	0.297886
NWMN_RS03380	NC_009641	671915..672475	27.2229	0.0547305	1.03867	0.837559	0.999665	1	0.0769847
NWMN_RS13200	NC_009641	complement(2519606..2520196)	27.2249	-0.128975	-1.09352	0.646021	0.999665	1	0.189753
NWMN_RS14220	NC_009641	complement(2724043..2724342)	27.2542	-0.0164809	-1.01149	0.958566	0.999665	1	0.018378
NWMN_RS03510	NC_009641	699322..700326	27.2691	-0.133055	-1.09661	0.609528	0.999665	1	0.215007
NWMN_RS04320	NC_009641	complement(859215..859784)	27.327	-0.0316598	-1.02219	0.90656	0.999665	1	0.0426033
NWMN_RS06480	NC_009641	1260155..1260658	27.3955	-0.303172	-1.23385	0.20216	0.999665	1	0.694304
NWMN_RS02985	NC_009641	592550..594187	27.4321	-0.0142412	-1.00992	0.961399	0.999665	1	0.0170964
NWMN_RS08885	NC_009641	complement(1753552..1755039)	27.4336	-0.0459987	-1.0324	0.874956	0.999665	1	0.0580136
NWMN_RS10370	NC_009641	complement(2015799..2016587)	27.4834	-0.0174679	-1.01218	0.942661	0.999665	1	0.0256445
NWMN_RS04820	NC_009641	951721..952791	27.6141	-0.187325	-1.13865	0.617718	0.999665	1	0.20921
NWMN_RS13655	NC_009641	2607919..2609457	27.7333	-0.014334	-1.00999	0.966548	0.999665	1	0.0147766
NWMN_RS03030	NC_009641	601668..604511	27.734	-0.446653	-1.36287	0.11071	0.999665	1	0.955814
NWMN_RS01520	NC_009641	327325..328113	27.8091	0.145477	1.1061	0.625899	0.999665	1	0.203496
NWMN_RS12060	NC_009641	2319736..2321712	27.8103	-0.047985	-1.03382	0.855665	0.999665	1	0.0676961
NWMN_RS10405	NC_009641	complement(2019808..2020041)	27.9639	0.129221	1.0937	0.635119	0.999665	1	0.197145
NWMN_RS10740	NC_009641	complement(2081742..2082638)	28.0284	0.0415549	1.02922	0.85044	0.999665	1	0.0703565
NWMN_RS03730	NC_009641	739399..739686	28.38	0.217028	1.16234	0.469361	0.999665	1	0.328493
NWMN_RS15170	NC_009641	649671..649923	28.3803	-0.159192	-1.11666	0.565607	0.999665	1	0.247485
NWMN_RS05090	NC_009641	complement(1007397..1007528)	28.3942	-0.818259	-1.76328	0.0267061	0.999665	1	1.57339
NWMN_RS04150	NC_009641	complement(824982..825191)	28.4164	-0.0445793	-1.03138	0.87741	0.999665	1	0.0567972
NWMN_RS09340	NC_009641	1861307..1861621	28.4716	-0.322888	-1.25083	0.351173	0.999665	1	0.454479
NWMN_RS10700	NC_009641	2075625..2076665	28.5673	0.0430561	1.03029	0.892516	0.999665	1	0.0493841
NWMN_RS13860	NC_009641	complement(2653437..2654600)	28.6335	0.382168	1.3033	0.262589	0.999665	1	0.580723
NWMN_RS03110	NC_009641	626497..626766	28.6989	-0.0330579	-1.02318	0.917428	0.999665	1	0.0374278
NWMN_RS11260	NC_009641	complement(2160109..2161137)	28.7897	0.137815	1.10024	0.674263	0.999665	1	0.171171
NWMN_RS15625	NC_009641	2721708..2722208	28.9157	-0.146877	-1.10717	0.540862	0.999665	1	0.266913
NWMN_RS03215	NC_009641	645157..645798	28.935	-0.183316	-1.13549	0.584733	0.999665	1	0.233043
NWMN_RS15645	NC_009641	2836341..2836528	28.9948	-1.07532	-2.10718	0.00334973	0.645048	1	2.47499
NWMN_RS07435	NC_009641	complement(1451380..1453266)	29.0645	0.284428	1.21793	0.254519	0.999665	1	0.59428
NWMN_RS03745	NC_009641	complement(743136..743483)	29.0756	0.0970611	1.06959	0.72637	0.999665	1	0.138842
NWMN_RS05630	NC_009641	1106357..1106908	29.0954	-0.345073	-1.27022	0.206936	0.999665	1	0.684164
NWMN_RS01835	NC_009641	complement(372260..373606)	29.1297	0.0316371	1.02217	0.920679	0.999665	1	0.0358916
NWMN_RS14195	NC_009641	2720941..2721510	29.1938	-0.0151047	-1.01052	0.95773	0.999665	1	0.0187568
NWMN_RS14915	NC_009641	2869999..2870190	29.2847	-0.52	-1.43395	0.0699179	0.999665	1	1.15541
NWMN_RS01850	NC_009641	complement(374355..376310)	29.3053	-0.230059	-1.17288	0.437837	0.999665	1	0.358688
NWMN_RS12655	NC_009641	2413575..2414189	29.4013	0.0293275	1.02054	0.927747	0.999665	1	0.0325705
NWMN_RS15425	NC_009641	complement(1980284..1980508)	29.5306	-0.416081	-1.3343	0.227559	0.999665	1	0.642906
NWMN_RS07955	NC_009641	complement(1577296..1578051)	29.5645	-0.0515884	-1.03641	0.817432	0.999665	1	0.0875485
NWMN_RS00535	NC_009641	119469..120137	29.6175	0.257815	1.19567	0.504757	0.999665	1	0.296918
NWMN_RS00500	NC_009641	111865..113400	29.6571	0.0379163	1.02663	0.89897	0.999665	1	0.0462546
NWMN_RS02210	NC_009641	439407..440333	29.7274	0.158683	1.11627	0.472157	0.999665	1	0.325913
NWMN_RS12845	NC_009641	complement(2449436..2450005)	29.7776	0.0416987	1.02933	0.886043	0.999665	1	0.052545
NWMN_RS09140	NC_009641	1811879..1813048	29.9113	-0.0137118	-1.00955	0.951327	0.999665	1	0.0216703
NWMN_RS09320	NC_009641	complement(1855927..1857108)	30.1218	0.184537	1.13645	0.39826	0.999665	1	0.399834
NWMN_RS11835	NC_009641	2266987..2267967	30.1404	-0.59966	-1.51536	0.0118538	0.999665	1	1.92614
NWMN_RS00595	NC_009641	132055..132612	30.1625	-0.104559	-1.07517	0.730407	0.999665	1	0.136435
NWMN_RS13625	NC_009641	complement(2600688..2602286)	30.2552	0.524665	1.4386	0.0706658	0.999665	1	1.15079
NWMN_RS05705	NC_009641	1113079..1113363	30.3537	-0.0555642	-1.03927	0.855515	0.999665	1	0.0677725
NWMN_RS01525	NC_009641	328142..328693	30.3766	0.307515	1.23757	0.213554	0.999665	1	0.670492
NWMN_RS13310	NC_009641	complement(2542037..2542226)	30.3933	-0.352463	-1.27674	0.220502	0.999665	1	0.656587
NWMN_RS09530	NC_009641	complement(1890314..1890673)	30.4942	0.182271	1.13467	0.519898	0.999665	1	0.284082
NWMN_RS12860	NC_009641	complement(2452882..2454120)	30.6574	0.0379869	1.02668	0.900372	0.999665	1	0.0455779
NWMN_RS00150	NC_009641	complement(36552..37004)	30.8863	0.00944368	1.00657	0.968218	0.999665	1	0.014027
NWMN_RS13670	NC_009641	complement(2610880..2611299)	30.8934	-0.176748	-1.13033	0.473076	0.999665	1	0.325069
NWMN_RS05230	NC_009641	1036564..1037688	30.9847	-0.26555	-1.20209	0.371035	0.999665	1	0.430586
NWMN_RS04825	NC_009641	952808..953890	31.1848	-0.0632346	-1.04481	0.839664	0.999665	1	0.0758944
NWMN_RS14495	NC_009641	complement(2774319..2775074)	31.2128	-0.305316	-1.23569	0.209343	0.999665	1	0.679142
NWMN_RS13460	NC_009641	2568658..2570736	31.2344	0.16574	1.12174	0.474523	0.999665	1	0.323743
NWMN_RS00610	NC_009641	134892..136037	31.2876	-0.235682	-1.17746	0.300331	0.999665	1	0.5224
NWMN_RS13895	NC_009641	complement(2660817..2661410)	31.3246	0.127179	1.09216	0.698242	0.999665	1	0.155994
NWMN_RS14215	NC_009641	complement(2723202..2724023)	31.3691	-0.0334593	-1.02346	0.875168	0.999665	1	0.0579084
NWMN_RS10395	NC_009641	complement(2018015..2018761)	31.5803	-0.0732753	-1.0521	0.733198	0.999665	1	0.134779
NWMN_RS05255	NC_009641	1041493..1042977	31.5848	0.0309888	1.02171	0.914519	0.999665	1	0.0388071
NWMN_RS10940	NC_009641	complement(2115149..2115565)	31.8294	-0.0592454	-1.04192	0.796345	0.999665	1	0.0988987
NWMN_RS06805	NC_009641	1336714..1337628	31.8875	0.159135	1.11662	0.619525	0.999665	1	0.207941
NWMN_RS07285	NC_009641	complement(1425100..1425285)	31.9465	-0.751633	-1.6837	0.0146523	0.999665	1	1.8341
NWMN_RS12855	NC_009641	complement(2451484..2452605)	32.1162	-0.105483	-1.07585	0.714959	0.999665	1	0.145719
NWMN_RS12870	NC_009641	2455941..2456825	32.2371	-0.0481914	-1.03397	0.88039	0.999665	1	0.0553249
NWMN_RS09370	NC_009641	1865757..1866200	32.3307	0.0701588	1.04983	0.785139	0.999665	1	0.105053
NWMN_RS12930	NC_009641	2467335..2467943	32.3758	0.204741	1.15248	0.526214	0.999665	1	0.278838
NWMN_RS01730	NC_009641	351232..353118	32.4306	-0.0682323	-1.04843	0.773336	0.999665	1	0.111632
NWMN_RS04325	NC_009641	complement(859972..860160)	32.5692	-0.24906	-1.18843	0.411358	0.999665	1	0.38578
NWMN_RS01795	NC_009641	complement(365224..366423)	32.6529	-0.0657471	-1.04663	0.821372	0.999665	1	0.08546
NWMN_RS00455	NC_009641	102338..103045	32.7862	-0.950611	-1.93269	0.0842637	0.999665	1	1.07436
NWMN_RS15110	NC_009641	complement(422685..422942)	32.7943	-0.366396	-1.28913	0.209011	0.999665	1	0.67983
NWMN_RS12865	NC_009641	complement(2454120..2455781)	32.8032	-0.0431022	-1.03033	0.884723	0.999665	1	0.0531929
NWMN_RS10365	NC_009641	complement(2015219..2015770)	32.8623	0.502138	1.41631	0.0536622	0.999665	1	1.27033
NWMN_RS05425	NC_009641	1073841..1074914	32.8685	0.421975	1.33976	0.204894	0.999665	1	0.688471
NWMN_RS12160	NC_009641	2339397..2339558	32.8823	-0.15249	-1.11149	0.562673	0.999665	1	0.249744
NWMN_RS07580	NC_009641	1475587..1475988	32.8977	-0.336753	-1.26291	0.222769	0.999665	1	0.652145
NWMN_RS05715	NC_009641	1113597..1114133	33.1567	0.561831	1.47614	0.0305506	0.999665	1	1.51498
NWMN_RS03735	NC_009641	739969..741522	33.1581	-0.204714	-1.15246	0.504353	0.999665	1	0.297266
NWMN_RS04945	NC_009641	979207..980775	33.191	-0.0339049	-1.02378	0.900137	0.999665	1	0.0456914
NWMN_RS10290	NC_009641	complement(2008764..2009048)	33.1971	-0.211755	-1.1581	0.42519	0.999665	1	0.371417
NWMN_RS06865	NC_009641	1347446..1347631	33.3289	0.263029	1.2	0.488661	0.999665	1	0.310992
NWMN_RS07440	NC_009641	complement(1453280..1454071)	33.3537	0.221992	1.16634	0.324342	0.999665	1	0.488996
NWMN_RS08520	NC_009641	complement(1680057..1680695)	33.3762	-0.0877364	-1.0627	0.726409	0.999665	1	0.138819
NWMN_RS13975	NC_009641	complement(2673043..2674038)	33.4413	-0.0709212	-1.05039	0.824752	0.999665	1	0.0836768
NWMN_RS10375	NC_009641	complement(2016580..2016801)	33.4527	0.0415011	1.02918	0.899486	0.999665	1	0.0460056
NWMN_RS06135	NC_009641	1187308..1187496	33.4731	-0.380071	-1.30141	0.174664	0.999665	1	0.757797
NWMN_RS05730	NC_009641	1114521..1114709	33.4867	-0.759261	-1.69262	0.196587	0.999665	1	0.706445
NWMN_RS01600	NC_009641	334864..335148	33.5788	-0.245638	-1.18562	0.36127	0.999665	1	0.442168
NWMN_RS00240	NC_009641	53567..54049	33.7876	-0.146828	-1.10713	0.576903	0.999665	1	0.238897
NWMN_RS12840	NC_009641	complement(2447898..2449211)	33.8018	-0.05521	-1.03901	0.873644	0.999665	1	0.0586653
NWMN_RS15600	NC_009641	2614390..2614512	33.8077	0.0109745	1.00764	0.968822	0.999665	1	0.0137561
NWMN_RS01310	NC_009641	293557..294048	33.8179	-0.0419143	-1.02948	0.883015	0.999665	1	0.0540322
NWMN_RS01715	NC_009641	346834..347118	33.9551	0.129757	1.09411	0.680033	0.999665	1	0.16747
NWMN_RS11570	NC_009641	complement(2220281..2220976)	34.0601	0.0302146	1.02116	0.905211	0.999665	1	0.0432501
NWMN_RS14865	NC_009641	complement(2860669..2861577)	34.1523	0.00786987	1.00547	0.980616	0.999665	1	0.00850097
NWMN_RS13705	NC_009641	complement(2614516..2615310)	34.2056	-0.142363	-1.10371	0.585443	0.999665	1	0.232516
NWMN_RS09015	NC_009641	complement(1785290..1786060)	34.5542	-0.259075	-1.19671	0.29131	0.999665	1	0.535645
NWMN_RS01765	NC_009641	359793..360965	34.5568	0.253516	1.19211	0.268983	0.999665	1	0.570276
NWMN_RS06485	NC_009641	1260658..1261395	34.6744	0.0211118	1.01474	0.920344	0.999665	1	0.0360497
NWMN_RS01115	NC_009641	257003..258439	34.6859	-0.185731	-1.13739	0.57546	0.999665	1	0.239984
NWMN_RS15290	NC_009641	complement(1174387..1174620)	34.7302	0.604838	1.52081	0.0613316	0.999665	1	1.21232
NWMN_RS10660	NC_009641	complement(2067799..2068896)	34.81	0.228964	1.17199	0.395426	0.999665	1	0.402935
NWMN_RS04285	NC_009641	852779..854305	35.0056	0.0939738	1.06731	0.700846	0.999665	1	0.154378
NWMN_RS12820	NC_009641	2443873..2444403	35.1847	-0.0933406	-1.06684	0.782916	0.999665	1	0.106285
NWMN_RS05625	NC_009641	1105554..1106327	35.1897	0.130343	1.09455	0.541162	0.999665	1	0.266673
NWMN_RS05070	NC_009641	1003696..1003983	35.3513	-0.342591	-1.26803	0.243941	0.999665	1	0.612716
NWMN_RS09760	NC_009641	1931336..1931893	35.3732	-0.014026	-1.00977	0.96699	0.999665	1	0.0145779
NWMN_RS09330	NC_009641	complement(1857758..1858789)	35.4252	0.123268	1.0892	0.604144	0.999665	1	0.218859
NWMN_RS01655	NC_009641	338570..339793	35.4266	-0.131655	-1.09555	0.705092	0.999665	1	0.151754
NWMN_RS05225	NC_009641	1036113..1036577	35.4333	-0.343487	-1.26882	0.138554	0.999665	1	0.858382
NWMN_RS03390	NC_009641	674883..675308	35.4739	0.139766	1.10173	0.581946	0.999665	1	0.235117
NWMN_RS01515	NC_009641	327111..327332	35.4748	0.0551979	1.039	0.851492	0.999665	1	0.0698197
NWMN_RS00845	NC_009641	196035..197111	35.4774	-0.412659	-1.33114	0.201814	0.999665	1	0.695049
NWMN_RS05850	NC_009641	1135294..1135467	35.5277	-0.368892	-1.29136	0.183747	0.999665	1	0.735779
NWMN_RS04035	NC_009641	complement(799012..799506)	35.609	0.0985436	1.07069	0.752745	0.999665	1	0.123352
NWMN_RS13955	NC_009641	complement(2671098..2671268)	35.62	0.0970674	1.0696	0.755717	0.999665	1	0.121641
NWMN_RS03070	NC_009641	618414..619172	35.6914	0.218332	1.16339	0.317889	0.999665	1	0.497724
NWMN_RS08400	NC_009641	complement(1660991..1661677)	35.8108	0.170468	1.12542	0.573296	0.999665	1	0.241621
NWMN_RS12945	NC_009641	complement(2470616..2471563)	35.9741	0.0385999	1.02712	0.86227	0.999665	1	0.0643568
NWMN_RS05285	NC_009641	complement(1048393..1049793)	36.1241	0.0177773	1.0124	0.942257	0.999665	1	0.0258307
NWMN_RS05330	NC_009641	complement(1057056..1057289)	36.1359	-0.355973	-1.27985	0.279058	0.999665	1	0.554306
NWMN_RS00135	NC_009641	complement(34376..34510)	36.2151	0.0783209	1.05579	0.777425	0.999665	1	0.109342
NWMN_RS13450	NC_009641	complement(2566019..2566825)	36.2543	0.0660719	1.04686	0.836762	0.999665	1	0.0773982
NWMN_RS01770	NC_009641	360971..361366	36.2713	-0.256942	-1.19494	0.262095	0.999665	1	0.581541
NWMN_RS09545	NC_009641	complement(1896174..1897373)	36.6635	0.142076	1.10349	0.634619	0.999665	1	0.197487
NWMN_RS02260	NC_009641	448640..449851	36.7142	-0.0690298	-1.04901	0.843884	0.999665	1	0.0737173
NWMN_RS01500	NC_009641	326313..326576	36.8124	-0.111645	-1.08046	0.687549	0.999665	1	0.162696
NWMN_RS13040	NC_009641	2488027..2488470	36.9446	-0.0805492	-1.05742	0.766479	0.999665	1	0.1155
NWMN_RS00865	NC_009641	200287..201666	36.9598	-0.640761	-1.55915	0.075536	0.999665	1	1.12185
NWMN_RS10690	NC_009641	2074027..2074428	37.029	-0.00599472	-1.00416	0.978663	0.999665	1	0.00936672
NWMN_RS12470	NC_009641	complement(2382924..2383814)	37.1053	0.177489	1.13091	0.580677	0.999665	1	0.236065
NWMN_RS11815	NC_009641	complement(2264214..2264444)	37.1559	-0.289509	-1.22222	0.399865	0.999665	1	0.398087
NWMN_RS13540	NC_009641	2583513..2585150	37.1606	0.27068	1.20638	0.317851	0.999665	1	0.497777
NWMN_RS03515	NC_009641	700323..701339	37.1665	-0.0672545	-1.04772	0.811047	0.999665	1	0.0909542
NWMN_RS00810	NC_009641	complement(188709..189482)	37.201	-0.0271531	-1.019	0.932258	0.999665	1	0.0304641
NWMN_RS01970	NC_009641	complement(396868..397620)	37.2093	-0.106736	-1.07679	0.736396	0.999665	1	0.132888
NWMN_RS01900	NC_009641	384806..385351	37.2392	0.0973468	1.0698	0.76239	0.999665	1	0.117823
NWMN_RS13130	NC_009641	2506258..2508363	37.2422	-0.204392	-1.1522	0.416982	0.999665	1	0.379883
NWMN_RS09315	NC_009641	complement(1855450..1855914)	37.2482	-0.055733	-1.03939	0.864828	0.999665	1	0.0630702
NWMN_RS10265	NC_009641	complement(2007419..2007607)	37.3895	0.158032	1.11576	0.575383	0.999665	1	0.240043
NWMN_RS07255	NC_009641	1420254..1421021	37.4349	-0.020218	-1.01411	0.949847	0.999665	1	0.0223463
NWMN_RS02580	NC_009641	514538..515377	37.4975	0.126626	1.09174	0.709674	0.999665	1	0.148941
NWMN_RS06965	NC_009641	1357182..1358273	37.5454	-0.170766	-1.12566	0.541322	0.999665	1	0.266545
NWMN_RS13725	NC_009641	complement(2616462..2617786)	37.8703	0.108759	1.0783	0.710183	0.999665	1	0.14863
NWMN_RS05605	NC_009641	1104227..1104388	37.9207	0.0538742	1.03805	0.86785	0.999665	1	0.0615555
NWMN_RS12465	NC_009641	complement(2382622..2382753)	38.1029	-0.110217	-1.07939	0.672719	0.999665	1	0.172166
NWMN_RS00990	NC_009641	complement(229587..231116)	38.1096	-0.0332903	-1.02334	0.888465	0.999665	1	0.0513597
NWMN_RS07745	NC_009641	complement(1542165..1543229)	38.2282	0.0374845	1.02632	0.900383	0.999665	1	0.0455729
NWMN_RS03405	NC_009641	677136..677618	38.2346	0.0859903	1.06142	0.824977	0.999665	1	0.0835584
NWMN_RS12605	NC_009641	complement(2404304..2404858)	38.323	-0.17978	-1.13271	0.548462	0.999665	1	0.260853
NWMN_RS01635	NC_009641	336765..337160	38.3665	-0.169387	-1.12458	0.456996	0.999665	1	0.340088
NWMN_RS10055	NC_009641	complement(1968857..1970593)	38.4235	0.0861739	1.06155	0.715901	0.999665	1	0.145147
NWMN_RS13695	NC_009641	2613440..2613625	38.4368	-0.00864375	-1.00601	0.974244	0.999665	1	0.0113323
NWMN_RS09375	NC_009641	complement(1866187..1866630)	38.5529	0.130228	1.09447	0.677328	0.999665	1	0.169201
NWMN_RS13970	NC_009641	complement(2672360..2673040)	38.6285	-0.252668	-1.19141	0.292247	0.999665	1	0.53425
NWMN_RS12825	NC_009641	complement(2444469..2446073)	38.7189	-0.0634777	-1.04498	0.813331	0.999665	1	0.0897325
NWMN_RS00390	NC_009641	91138..91545	38.7425	-0.358761	-1.28232	0.136526	0.999665	1	0.864786
NWMN_RS13730	NC_009641	complement(2617783..2618568)	38.8108	0.0279082	1.01953	0.930951	0.999665	1	0.0310731
NWMN_RS07370	NC_009641	1441538..1442689	38.853	-0.214866	-1.1606	0.592563	0.999665	1	0.227266
NWMN_RS06930	NC_009641	1351276..1351617	38.8734	-0.101515	-1.0729	0.713732	0.999665	1	0.146465
NWMN_RS05880	NC_009641	1139902..1141347	39.3097	-0.154404	-1.11296	0.561676	0.999665	1	0.250514
NWMN_RS07105	NC_009641	1380912..1383941	39.7236	-0.0206315	-1.0144	0.929587	0.999665	1	0.0317101
NWMN_RS06275	NC_009641	1214304..1215611	39.9752	-0.0737303	-1.05243	0.866113	0.999665	1	0.0624254
NWMN_RS01490	NC_009641	325300..326049	40.0431	0.15027	1.10978	0.637284	0.999665	1	0.195667
NWMN_RS00060	NC_009641	16113..17081	40.4552	-0.0493052	-1.03477	0.871555	0.999665	1	0.0597051
NWMN_RS03585	NC_009641	711978..713867	40.4649	0.0550468	1.03889	0.829385	0.999665	1	0.0812438
NWMN_RS08250	NC_009641	complement(1630489..1631166)	40.5481	-0.02788	-1.01951	0.932265	0.999665	1	0.0304604
NWMN_RS00125	NC_009641	31006..33324	40.6241	-0.121921	-1.08818	0.67951	0.999665	1	0.167804
NWMN_RS04260	NC_009641	complement(846977..847705)	40.6286	-0.460965	-1.37646	0.03835	0.999665	1	1.41624
NWMN_RS01435	NC_009641	316295..316963	40.8869	-0.109936	-1.07918	0.670374	0.999665	1	0.173683
NWMN_RS14850	NC_009641	complement(2857631..2857969)	40.9252	-0.208082	-1.15515	0.384813	0.999665	1	0.414751
NWMN_RS03915	NC_009641	776412..777470	41.0482	-0.03697	-1.02596	0.91963	0.999665	1	0.0363867
NWMN_RS01940	NC_009641	391356..392069	41.0612	-0.129748	-1.0941	0.686038	0.999665	1	0.163652
NWMN_RS09055	NC_009641	complement(1792195..1792938)	41.0622	-0.195586	-1.14519	0.544315	0.999665	1	0.26415
NWMN_RS09050	NC_009641	1792052..1792306	41.1787	-0.10472	-1.07529	0.710046	0.999665	1	0.148713
NWMN_RS07825	NC_009641	1554061..1555029	41.2261	0.00940228	1.00654	0.974241	0.999665	1	0.0113335
NWMN_RS08365	NC_009641	complement(1653049..1654173)	41.4112	-0.000903532	-1.00063	0.997497	0.999665	1	0.0010885
NWMN_RS04785	NC_009641	945932..946447	41.6872	0.0292472	1.02048	0.915919	0.999665	1	0.038143
NWMN_RS14530	NC_009641	complement(2779576..2780337)	41.7934	0.00638163	1.00443	0.983253	0.999665	1	0.00733456
NWMN_RS00215	NC_009641	46473..47333	41.8178	0.0893534	1.06389	0.700622	0.999665	1	0.154516
NWMN_RS05245	NC_009641	1038661..1039332	41.8519	0.218524	1.16354	0.325726	0.999665	1	0.487147
NWMN_RS00635	NC_009641	complement(140399..140602)	41.9149	0.245811	1.18576	0.49875	0.999665	1	0.302117
NWMN_RS00715	NC_009641	complement(162471..163826)	41.9174	-0.0998279	-1.07165	0.700929	0.999665	1	0.154326
NWMN_RS00055	NC_009641	15421..15750	41.9235	-0.0779568	-1.05552	0.759157	0.999665	1	0.119668
NWMN_RS01090	NC_009641	253245..253985	41.9581	-0.1618	-1.11868	0.658311	0.999665	1	0.181569
NWMN_RS04720	NC_009641	925155..928631	42.0878	0.0837523	1.05977	0.709664	0.999665	1	0.148947
NWMN_RS13875	NC_009641	2656182..2656952	42.1093	-0.401614	-1.32098	0.206989	0.999665	1	0.684053
NWMN_RS09615	NC_009641	complement(1908381..1909754)	42.184	0.553005	1.46714	0.0732225	0.999665	1	1.13536
NWMN_RS10745	NC_009641	complement(2082635..2083015)	42.2173	-0.26907	-1.20503	0.22582	0.999665	1	0.646238
NWMN_RS09850	NC_009641	complement(1948916..1950058)	42.461	0.172793	1.12724	0.561287	0.999665	1	0.250815
NWMN_RS06215	NC_009641	1203066..1203782	42.5385	0.0407275	1.02863	0.89905	0.999665	1	0.046216
NWMN_RS14870	NC_009641	2861802..2862377	42.6098	0.317085	1.24581	0.268478	0.999665	1	0.571092
NWMN_RS06305	NC_009641	1222882..1223493	42.7064	-0.0507483	-1.0358	0.838241	0.999665	1	0.0766311
NWMN_RS09825	NC_009641	complement(1946334..1946729)	42.8922	-0.141033	-1.10269	0.644893	0.999665	1	0.190513
NWMN_RS09280	NC_009641	1850603..1851166	42.9241	-0.0468327	-1.03299	0.834691	0.999665	1	0.0784745
NWMN_RS00630	NC_009641	139378..140337	43.0108	0.201107	1.14958	0.545451	0.999665	1	0.263244
NWMN_RS06825	NC_009641	1339639..1340877	43.0515	-0.0166869	-1.01163	0.946753	0.999665	1	0.0237632
NWMN_RS15265	NC_009641	complement(1003127..1003417)	43.1638	0.346456	1.27143	0.298183	0.999665	1	0.525517
NWMN_RS09350	NC_009641	1862931..1863326	43.186	-0.326933	-1.25434	0.266986	0.999665	1	0.573511
NWMN_RS03410	NC_009641	677615..677917	43.4406	-0.309388	-1.23918	0.366935	0.999665	1	0.435411
NWMN_RS09810	NC_009641	complement(1942194..1943306)	43.4924	0.312771	1.24209	0.373775	0.999665	1	0.42739
NWMN_RS15595	NC_009641	complement(2607600..2607686)	43.5819	-0.137907	-1.10031	0.716508	0.999665	1	0.144779
NWMN_RS13950	NC_009641	2670169..2670660	43.6298	0.200481	1.14908	0.508344	0.999665	1	0.293842
NWMN_RS10200	NC_009641	complement(1999111..1999458)	44.049	0.0718966	1.0511	0.750408	0.999665	1	0.124703
NWMN_RS07070	NC_009641	1375780..1376013	44.0526	-0.437041	-1.35382	0.165665	0.999665	1	0.780769
NWMN_RS05795	NC_009641	1122670..1123017	44.2182	-0.17799	-1.13131	0.435626	0.999665	1	0.360886
NWMN_RS03385	NC_009641	672494..674896	44.3453	0.151318	1.11058	0.618213	0.999665	1	0.208862
NWMN_RS14780	NC_009641	complement(2843940..2845190)	44.4129	-0.60568	-1.5217	0.439336	0.999665	1	0.357203
NWMN_RS11255	NC_009641	complement(2159825..2160049)	44.4472	0.101162	1.07264	0.7514	0.999665	1	0.124129
NWMN_RS01935	NC_009641	391156..391359	44.492	-0.386453	-1.30718	0.255256	0.999665	1	0.593023
NWMN_RS05250	NC_009641	1039325..1041514	44.5753	0.0587882	1.04159	0.772718	0.999665	1	0.111979
NWMN_RS10385	NC_009641	complement(2017317..2017538)	44.7672	0.039705	1.0279	0.870009	0.999665	1	0.060476
NWMN_RS03855	NC_009641	762711..763304	44.8985	0.0602804	1.04267	0.787838	0.999665	1	0.103563
NWMN_RS06120	NC_009641	1183782..1185272	44.8988	0.280104	1.21428	0.325411	0.999665	1	0.487568
NWMN_RS00675	NC_009641	147325..148575	45.1415	-0.00459596	-1.00319	0.986412	0.999665	1	0.00594149
NWMN_RS12045	NC_009641	complement(2315620..2316690)	45.3254	0.287168	1.22024	0.449476	0.999665	1	0.347294
NWMN_RS05545	NC_009641	complement(1096705..1097844)	45.3751	0.090837	1.06499	0.741518	0.999665	1	0.129878
NWMN_RS14210	NC_009641	complement(2722808..2723185)	45.4207	-0.21475	-1.1605	0.431609	0.999665	1	0.364909
NWMN_RS12970	NC_009641	complement(2474687..2476618)	45.4758	0.107694	1.0775	0.629532	0.999665	1	0.200982
NWMN_RS01805	NC_009641	366725..367726	45.8458	0.12963	1.09401	0.714227	0.999665	1	0.146164
NWMN_RS05945	NC_009641	complement(1155367..1156305)	46.1505	-0.128534	-1.09318	0.703717	0.999665	1	0.152602
NWMN_RS03015	NC_009641	599165..599635	46.2846	-0.0428376	-1.03014	0.845097	0.999665	1	0.0730933
NWMN_RS04920	NC_009641	972423..973277	46.4971	-0.0574985	-1.04066	0.84166	0.999665	1	0.0748634
NWMN_RS03150	NC_009641	complement(632405..633169)	46.5398	0.114519	1.08261	0.601716	0.999665	1	0.220609
NWMN_RS13305	NC_009641	complement(2540713..2542071)	46.7312	0.305219	1.23561	0.226205	0.999665	1	0.645499
NWMN_RS09135	NC_009641	1811222..1811854	46.747	-0.0299184	-1.02095	0.926116	0.999665	1	0.0333345
NWMN_RS05790	NC_009641	1122368..1122670	46.783	-0.0119233	-1.0083	0.960748	0.999665	1	0.0173905
NWMN_RS09795	NC_009641	complement(1939426..1940550)	46.8971	0.164131	1.12049	0.545611	0.999665	1	0.263117
NWMN_RS13870	NC_009641	2655485..2656180	47.0545	-0.55164	-1.46575	0.0798616	0.999665	1	1.09766
NWMN_RS10430	NC_009641	2023218..2024363	47.0742	0.131743	1.09562	0.595485	0.999665	1	0.225129
NWMN_RS00850	NC_009641	197136..198176	47.0744	-0.317131	-1.24585	0.375603	0.999665	1	0.42527
NWMN_RS01660	NC_009641	339790..341214	47.1152	-0.0968071	-1.0694	0.692413	0.999665	1	0.159635
NWMN_RS01665	NC_009641	341183..342136	47.2962	-0.0889361	-1.06359	0.761383	0.999665	1	0.118397
NWMN_RS12180	NC_009641	complement(2341784..2342200)	47.3441	-0.0148208	-1.01033	0.96441	0.999665	1	0.0157382
NWMN_RS06085	NC_009641	1177897..1178043	47.3858	-0.415465	-1.33373	0.15247	0.999665	1	0.816816
NWMN_RS04250	NC_009641	complement(846300..846623)	47.6692	-0.174716	-1.12874	0.444619	0.999665	1	0.352012
NWMN_RS02535	NC_009641	508675..510012	47.7622	0.0459708	1.03238	0.852837	0.999665	1	0.0691341
NWMN_RS05260	NC_009641	1042970..1043998	47.7961	-0.180566	-1.13333	0.536356	0.999665	1	0.270547
NWMN_RS12985	NC_009641	complement(2478180..2479388)	47.905	-0.17691	-1.13046	0.467935	0.999665	1	0.329814
NWMN_RS04110	NC_009641	813930..814166	47.9227	-0.35516	-1.27913	0.152012	0.999665	1	0.818123
NWMN_RS10250	NC_009641	complement(2006199..2006639)	48.0163	-0.00773477	-1.00538	0.977331	0.999665	1	0.00995822
NWMN_RS07375	NC_009641	1442694..1443779	48.2818	-0.129413	-1.09385	0.700595	0.999665	1	0.154533
NWMN_RS01720	NC_009641	347122..350265	48.3015	-0.0160879	-1.01121	0.944728	0.999665	1	0.0246933
NWMN_RS07265	NC_009641	complement(1421666..1422367)	48.3994	-0.169117	-1.12437	0.46879	0.999665	1	0.329021
NWMN_RS00195	NC_009641	43977..44180	48.4601	-0.416967	-1.33512	0.200034	0.999665	1	0.698895
NWMN_RS01920	NC_009641	complement(389484..390185)	48.5889	0.378017	1.29955	0.290465	0.999665	1	0.536907
NWMN_RS07750	NC_009641	complement(1543255..1544421)	48.6038	0.0664364	1.04713	0.800962	0.999665	1	0.0963881
NWMN_RS12035	NC_009641	complement(2314245..2315228)	48.7528	-0.489186	-1.40365	0.171523	0.999665	1	0.765678
NWMN_RS04650	NC_009641	complement(910872..911255)	48.8812	0.362415	1.28558	0.243591	0.999665	1	0.613338
NWMN_RS10220	NC_009641	complement(2000407..2001381)	49.0054	0.0967288	1.06935	0.753995	0.999665	1	0.122632
NWMN_RS02465	NC_009641	491514..492977	49.0908	-0.252791	-1.19151	0.380115	0.999665	1	0.420085
NWMN_RS15050	NC_009641	115844..116065	49.1147	-0.328704	-1.25588	0.233414	0.999665	1	0.631873
NWMN_RS11295	NC_009641	complement(2167837..2168499)	49.1738	0.0927016	1.06637	0.779538	0.999665	1	0.108163
NWMN_RS03445	NC_009641	complement(685216..685966)	49.261	-0.125247	-1.09069	0.555037	0.999665	1	0.255678
NWMN_RS03330	NC_009641	663630..664580	49.3037	-0.102993	-1.074	0.732205	0.999665	1	0.135367
NWMN_RS09040	NC_009641	1790669..1791133	49.4119	0.150034	1.1096	0.521622	0.999665	1	0.282644
NWMN_RS14455	NC_009641	complement(2767458..2768063)	49.5099	0.0496287	1.035	0.877585	0.999665	1	0.0567107
NWMN_RS14265	NC_009641	complement(2731878..2732246)	49.5848	-0.313209	-1.24247	0.355552	0.999665	1	0.449097
NWMN_RS14040	NC_009641	complement(2686109..2686213)	49.7316	-0.95757	-1.94204	0.00164164	0.445629	1	2.78472
NWMN_RS05290	NC_009641	complement(1049808..1050383)	49.7358	0.0678666	1.04817	0.831718	0.999665	1	0.0800238
NWMN_RS01640	NC_009641	337157..337330	49.8365	-0.248313	-1.18782	0.43689	0.999665	1	0.359628
NWMN_RS03680	NC_009641	729713..730255	49.946	0.129235	1.09371	0.563749	0.999665	1	0.248914
NWMN_RS00290	NC_009641	complement(66251..68026)	50.0388	0.193939	1.14388	0.468491	0.999665	1	0.329299
NWMN_RS08010	NC_009641	1589348..1589527	50.1696	-0.515154	-1.42915	0.129015	0.999665	1	0.889361
NWMN_RS05775	NC_009641	1120747..1121721	50.2376	0.139189	1.10129	0.654002	0.999665	1	0.184421
NWMN_RS08750	NC_009641	complement(1727398..1727499)	50.3848	0.250564	1.18967	0.435947	0.999665	1	0.360567
NWMN_RS06025	NC_009641	complement(1171035..1171127)	50.4122	-0.611274	-1.52761	0.0366853	0.999665	1	1.43551
NWMN_RS03580	NC_009641	711227..711988	50.5588	0.152336	1.11137	0.480066	0.999665	1	0.318699
NWMN_RS00870	NC_009641	complement(202025..202783)	50.6853	0.0769255	1.05477	0.785279	0.999665	1	0.104976
NWMN_RS01840	NC_009641	complement(373621..373905)	50.8997	-0.303143	-1.23383	0.316936	0.999665	1	0.499029
NWMN_RS13985	NC_009641	2675023..2675958	50.959	0.00297246	1.00206	0.991928	0.999665	1	0.00351976
NWMN_RS12050	NC_009641	complement(2316697..2318454)	51.0116	0.27296	1.20828	0.275742	0.999665	1	0.559497
NWMN_RS12500	NC_009641	complement(2390059..2390823)	51.0554	0.0699964	1.04971	0.803058	0.999665	1	0.0952532
NWMN_RS09520	NC_009641	complement(1889301..1889444)	51.0767	-0.0304791	-1.02135	0.925539	0.999665	1	0.033605
NWMN_RS06295	NC_009641	1218907..1222080	51.1515	-0.130734	-1.09485	0.669153	0.999665	1	0.174475
NWMN_RS02400	NC_009641	476042..476956	51.208	-0.188785	-1.1398	0.600684	0.999665	1	0.221354
NWMN_RS10210	NC_009641	complement(1999757..2000089)	51.269	-0.0957001	-1.06858	0.763269	0.999665	1	0.117322
NWMN_RS00680	NC_009641	149022..156197	51.3021	0.074165	1.05275	0.716852	0.999665	1	0.14457
NWMN_RS03395	NC_009641	675305..675649	51.4901	-0.0928479	-1.06647	0.80038	0.999665	1	0.0967036
NWMN_RS05745	NC_009641	1115489..1115929	51.6084	-0.102152	-1.07337	0.645067	0.999665	1	0.190395
NWMN_RS03505	NC_009641	698489..699286	51.732	-0.0169835	-1.01184	0.955446	0.999665	1	0.0197937
NWMN_RS02570	NC_009641	513570..514295	51.7829	-0.14042	-1.10223	0.519298	0.999665	1	0.284583
NWMN_RS14460	NC_009641	complement(2768126..2770006)	51.8117	0.0312019	1.02186	0.880803	0.999665	1	0.0551214
NWMN_RS08700	NC_009641	complement(1718039..1718158)	51.8302	-0.388968	-1.30946	0.180394	0.999665	1	0.743779
NWMN_RS03325	NC_009641	662655..663482	51.8917	-0.0910854	-1.06517	0.790196	0.999665	1	0.102265
NWMN_RS12600	NC_009641	complement(2403462..2404232)	51.8966	-0.193476	-1.14352	0.48656	0.999665	1	0.312864
NWMN_RS11855	NC_009641	complement(2270549..2271685)	52.0816	-0.175838	-1.12962	0.478253	0.999665	1	0.320342
NWMN_RS15435	NC_009641	complement(2018763..2018952)	52.158	0.330406	1.25737	0.281531	0.999665	1	0.550473
NWMN_RS05785	NC_009641	1122039..1122371	52.2236	-0.122115	-1.08833	0.6993	0.999665	1	0.155336
NWMN_RS06720	NC_009641	1314863..1316014	52.3649	0.0811762	1.05788	0.734488	0.999665	1	0.134015
NWMN_RS11045	NC_009641	2125388..2126020	52.3888	-0.0973441	-1.0698	0.749367	0.999665	1	0.125306
NWMN_RS06280	NC_009641	1215639..1216520	52.4081	-0.162543	-1.11926	0.715874	0.999665	1	0.145163
NWMN_RS07740	NC_009641	complement(1540857..1542155)	52.4098	0.0635003	1.045	0.807544	0.999665	1	0.0928336
NWMN_RS13740	NC_009641	complement(2619759..2622620)	52.4153	0.00386643	1.00268	0.986154	0.999665	1	0.00605515
NWMN_RS13515	NC_009641	complement(2580206..2580841)	52.4719	-0.259431	-1.19701	0.420584	0.999665	1	0.376147
NWMN_RS04990	NC_009641	989878..992202	52.484	0.0884876	1.06326	0.727396	0.999665	1	0.138229
NWMN_RS02140	NC_009641	426067..426645	52.6372	0.342187	1.26768	0.283961	0.999665	1	0.546742
NWMN_RS03755	NC_009641	complement(744220..744642)	52.6459	-0.132689	-1.09634	0.565131	0.999665	1	0.247851
NWMN_RS08550	NC_009641	complement(1687510..1688178)	52.7364	0.0597778	1.04231	0.787377	0.999665	1	0.103817
NWMN_RS06500	NC_009641	complement(1262092..1264698)	52.7722	0.0190429	1.01329	0.926684	0.999665	1	0.0330682
NWMN_RS11765	NC_009641	complement(2254786..2255970)	52.8054	0.0347323	1.02437	0.906982	0.999665	1	0.0424013
NWMN_RS01360	NC_009641	300231..300629	52.8158	0.061413	1.04349	0.844319	0.999665	1	0.0734933
NWMN_RS13710	NC_009641	complement(2615846..2616133)	52.8656	0.138892	1.10106	0.545392	0.999665	1	0.263291
NWMN_RS09605	NC_009641	complement(1906908..1907669)	52.9029	0.494392	1.40873	0.111166	0.999665	1	0.954027
NWMN_RS15360	NC_009641	1718865..1719062	52.9277	-0.37484	-1.2967	0.241648	0.999665	1	0.616816
NWMN_RS00270	NC_009641	58854..61052	52.9425	0.0418678	1.02945	0.864581	0.999665	1	0.0631944
NWMN_RS10205	NC_009641	complement(1999458..1999760)	52.968	0.174428	1.12852	0.4697	0.999665	1	0.32818
NWMN_RS06995	NC_009641	complement(1361802..1363184)	53.0322	-0.0911853	-1.06525	0.749345	0.999665	1	0.125318
NWMN_RS00765	NC_009641	174254..177043	53.1396	-0.147773	-1.10786	0.46344	0.999665	1	0.334007
NWMN_RS08690	NC_009641	complement(1716467..1716997)	53.2143	0.330751	1.25767	0.136522	0.999665	1	0.864796
NWMN_RS09610	NC_009641	complement(1907666..1908358)	53.314	0.374258	1.29617	0.272695	0.999665	1	0.564323
NWMN_RS05725	NC_009641	1114333..1114533	53.3192	0.645385	1.56416	0.117097	0.999665	1	0.931455
NWMN_RS14685	NC_009641	complement(2827155..2827766)	53.5237	0.233841	1.17596	0.503192	0.999665	1	0.298266
NWMN_RS09845	NC_009641	complement(1948441..1948911)	53.5307	0.134396	1.09763	0.549066	0.999665	1	0.260376
NWMN_RS00275	NC_009641	61203..62381	53.5311	0.515393	1.42938	0.199379	0.999665	1	0.700321
NWMN_RS03750	NC_009641	complement(743417..744034)	53.5376	0.0655372	1.04647	0.824806	0.999665	1	0.0836482
NWMN_RS07985	NC_009641	complement(1584675..1585694)	53.6047	0.215873	1.16141	0.392657	0.999665	1	0.405986
NWMN_RS12925	NC_009641	complement(2466289..2466936)	53.6632	-0.416984	-1.33513	0.203739	0.999665	1	0.690926
NWMN_RS07965	NC_009641	complement(1579114..1580034)	53.6706	-0.0672758	-1.04774	0.789493	0.999665	1	0.102652
NWMN_RS03400	NC_009641	675639..677135	53.6917	-0.04447	-1.0313	0.873314	0.999665	1	0.0588297
NWMN_RS02460	NC_009641	486997..491496	53.9688	-0.441276	-1.35781	0.216108	0.999665	1	0.665329
NWMN_RS14830	NC_009641	complement(2853794..2854765)	54.0398	-0.244542	-1.18472	0.399522	0.999665	1	0.398459
NWMN_RS09460	NC_009641	complement(1881110..1882588)	54.0803	-0.0461531	-1.03251	0.847218	0.999665	1	0.0720048
NWMN_RS05980	NC_009641	1162417..1164198	54.0834	0.164086	1.12046	0.439471	0.999665	1	0.35707
NWMN_RS01810	NC_009641	367760..368092	54.2696	-0.00337633	-1.00234	0.991735	0.999665	1	0.00360441
NWMN_RS01495	NC_009641	326065..326283	54.33	0.270044	1.20584	0.300697	0.999665	1	0.52187
NWMN_RS00950	NC_009641	222755..223897	54.469	-0.101528	-1.07291	0.688199	0.999665	1	0.162286
NWMN_RS11675	NC_009641	complement(2236285..2237382)	54.6891	0.0577623	1.04085	0.810922	0.999665	1	0.091021
NWMN_RS15255	NC_009641	complement(917375..917473)	54.8666	-0.486617	-1.40116	0.194547	0.999665	1	0.710974
NWMN_RS13550	NC_009641	complement(2587172..2588350)	54.9315	0.121176	1.08762	0.590606	0.999665	1	0.228702
NWMN_RS01645	NC_009641	337331..337732	55.0977	0.12196	1.08821	0.656071	0.999665	1	0.183049
NWMN_RS08225	NC_009641	complement(1625210..1626073)	55.1409	0.49193	1.40632	0.0986055	0.999665	1	1.0061
NWMN_RS13905	NC_009641	complement(2662478..2662912)	55.2058	-0.00678794	-1.00472	0.974551	0.999665	1	0.0111954
NWMN_RS12200	NC_009641	complement(2346156..2346971)	55.2502	0.0210441	1.01469	0.943205	0.999665	1	0.0253941
NWMN_RS04365	NC_009641	864340..865056	55.4486	0.227853	1.17109	0.283724	0.999665	1	0.547104
NWMN_RS14545	NC_009641	complement(2784347..2785288)	55.6522	-0.153577	-1.11232	0.530711	0.999665	1	0.275142
NWMN_RS08765	NC_009641	complement(1729871..1730539)	55.8246	0.0661124	1.04689	0.758962	0.999665	1	0.11978
NWMN_RS14035	NC_009641	2685413..2685844	55.9593	-0.101892	-1.07318	0.671695	0.999665	1	0.172828
NWMN_RS11870	NC_009641	complement(2273696..2274478)	56.0685	-0.0711397	-1.05055	0.850757	0.999665	1	0.0701942
NWMN_RS08630	NC_009641	complement(1704105..1706378)	56.3018	0.147143	1.10737	0.524655	0.999665	1	0.280126
NWMN_RS04725	NC_009641	928632..932285	56.3843	0.095129	1.06816	0.689122	0.999665	1	0.161704
NWMN_RS05185	NC_009641	1027639..1028832	56.4539	-0.0308153	-1.02159	0.908667	0.999665	1	0.0415953
NWMN_RS07730	NC_009641	complement(1539017..1539592)	56.5832	0.0576337	1.04076	0.849739	0.999665	1	0.0707144
NWMN_RS14175	NC_009641	complement(2717403..2717891)	56.6474	-0.0247466	-1.0173	0.942083	0.999665	1	0.0259109
NWMN_RS03660	NC_009641	complement(727475..728164)	56.6831	0.136576	1.09929	0.634978	0.999665	1	0.197242
NWMN_RS06300	NC_009641	1222190..1222882	56.8216	-0.0145011	-1.0101	0.964596	0.999665	1	0.0156545
NWMN_RS05265	NC_009641	1044001..1044567	56.8427	-0.0290552	-1.02034	0.921829	0.999665	1	0.0353496
NWMN_RS01480	NC_009641	324478..324657	56.8877	0.0233354	1.01631	0.926349	0.999665	1	0.0332253
NWMN_RS11760	NC_009641	complement(2253593..2254786)	56.9813	0.115612	1.08343	0.646242	0.999665	1	0.189605
NWMN_RS07495	NC_009641	complement(1464748..1465257)	57.0211	0.236797	1.17837	0.403744	0.999665	1	0.393894
NWMN_RS13045	NC_009641	2488467..2488922	57.0609	0.0976368	1.07002	0.662091	0.999665	1	0.179082
NWMN_RS13205	NC_009641	complement(2520174..2521733)	57.4815	-0.121593	-1.08794	0.631928	0.999665	1	0.199332
NWMN_RS14260	NC_009641	complement(2731594..2731890)	57.5617	-0.0368882	-1.0259	0.921396	0.999665	1	0.0355537
NWMN_RS10725	NC_009641	complement(2079452..2080192)	57.5703	-0.0441638	-1.03109	0.894664	0.999665	1	0.0483398
NWMN_RS03555	NC_009641	707181..707609	57.9538	-0.116254	-1.08392	0.606103	0.999665	1	0.217454
NWMN_RS14785	NC_009641	complement(2845183..2845797)	58.0622	-0.545217	-1.45924	0.554192	0.999665	1	0.25634
NWMN_RS12270	NC_009641	complement(2358145..2358948)	58.1213	0.18073	1.13346	0.619081	0.999665	1	0.208253
NWMN_RS06815	NC_009641	1338596..1338829	58.1392	0.0516308	1.03644	0.827459	0.999665	1	0.0822536
NWMN_RS03765	NC_009641	746310..746762	58.2453	0.110196	1.07937	0.713234	0.999665	1	0.146768
NWMN_RS14665	NC_009641	complement(2824882..2825574)	58.7442	0.162269	1.11905	0.562216	0.999665	1	0.250097
NWMN_RS03365	NC_009641	complement(670188..671117)	58.9873	0.162175	1.11897	0.514691	0.999665	1	0.288453
NWMN_RS01455	NC_009641	322162..322341	59.0848	-1.20445	-2.3045	0.219783	0.999665	1	0.658006
NWMN_RS01670	NC_009641	342138..342344	59.0857	-0.281074	-1.2151	0.266538	0.999665	1	0.57424
NWMN_RS13715	NC_009641	complement(2616136..2616462)	59.3688	-0.0318931	-1.02235	0.918966	0.999665	1	0.0367004
NWMN_RS15335	NC_009641	1436017..1436208	59.3715	-0.116559	-1.08415	0.641745	0.999665	1	0.192637
NWMN_RS04310	NC_009641	complement(858563..858781)	59.6305	0.34909	1.27376	0.212402	0.999665	1	0.672841
NWMN_RS07950	NC_009641	complement(1577032..1577280)	59.7334	-0.119232	-1.08616	0.61301	0.999665	1	0.212532
NWMN_RS01150	NC_009641	complement(262359..263357)	59.9604	0.163811	1.12024	0.577474	0.999665	1	0.238467
NWMN_RS14145	NC_009641	complement(2709770..2710633)	59.9723	0.308167	1.23813	0.410495	0.999665	1	0.386692
NWMN_RS04255	NC_009641	complement(846639..846785)	60.1422	-0.60043	-1.51617	0.0456142	0.999665	1	1.3409
NWMN_RS09455	NC_009641	complement(1880104..1881105)	60.161	-0.0760984	-1.05416	0.741959	0.999665	1	0.12962
NWMN_RS14935	NC_009641	complement(2872202..2872555)	60.3426	-0.146733	-1.10706	0.692811	0.999665	1	0.159385
NWMN_RS02365	NC_009641	468675..471380	60.4236	-0.0357735	-1.02511	0.880088	0.999665	1	0.0554738
NWMN_RS06690	NC_009641	1309426..1310691	60.5367	0.0257644	1.01802	0.921147	0.999665	1	0.0356712
NWMN_RS14875	NC_009641	2862542..2863558	60.6226	0.405363	1.32442	0.135581	0.999665	1	0.867802
NWMN_RS04925	NC_009641	973298..974683	60.7202	-0.051864	-1.0366	0.81339	0.999665	1	0.089701
NWMN_RS13210	NC_009641	complement(2521723..2525412)	60.7805	-0.0865854	-1.06185	0.722551	0.999665	1	0.141131
NWMN_RS13595	NC_009641	2595142..2595891	60.7858	-0.00154974	-1.00107	0.995664	0.999665	1	0.00188715
NWMN_RS09250	NC_009641	1837053..1838321	61.0684	-0.165124	-1.12126	0.524262	0.999665	1	0.280452
NWMN_RS04515	NC_009641	complement(887916..888182)	61.1192	0.0908974	1.06503	0.739561	0.999665	1	0.131026
NWMN_RS02735	NC_009641	543880..543972	61.1535	-0.098408	-1.07059	0.728645	0.999665	1	0.137484
NWMN_RS07010	NC_009641	1365724..1366638	61.218	-0.0424652	-1.02987	0.885532	0.999665	1	0.0527959
NWMN_RS15150	NC_009641	596750..596923	61.3387	-0.810504	-1.75382	0.0397962	0.999665	1	1.40016
NWMN_RS02555	NC_009641	511202..512128	61.419	0.0287057	1.0201	0.910362	0.999665	1	0.040786
NWMN_RS12235	NC_009641	complement(2353183..2354319)	61.4388	0.296235	1.22794	0.221283	0.999665	1	0.655051
NWMN_RS06810	NC_009641	1337646..1338581	61.4982	0.187608	1.13887	0.45367	0.999665	1	0.34326
NWMN_RS13470	NC_009641	complement(2570876..2572705)	61.6805	0.0268128	1.01876	0.916864	0.999665	1	0.037695
NWMN_RS03835	NC_009641	complement(759871..760455)	61.7247	-0.245858	-1.1858	0.268632	0.999665	1	0.570843
NWMN_RS01700	NC_009641	345233..345658	62.0828	-0.0499304	-1.03521	0.840699	0.999665	1	0.0753595
NWMN_RS07150	NC_009641	complement(1396682..1396780)	62.1205	0.249186	1.18854	0.410878	0.999665	1	0.386288
NWMN_RS03570	NC_009641	709376..710050	62.2136	0.143843	1.10484	0.623481	0.999665	1	0.205177
NWMN_RS07925	NC_009641	1573210..1573716	62.4894	-0.265129	-1.20174	0.414152	0.999665	1	0.38284
NWMN_RS02180	NC_009641	complement(434337..434696)	62.6256	-0.0711205	-1.05053	0.769425	0.999665	1	0.113834
NWMN_RS03575	NC_009641	710043..711083	62.6406	-0.0261694	-1.0183	0.914329	0.999665	1	0.0388975
NWMN_RS01875	NC_009641	380696..381622	62.8471	-0.0717142	-1.05096	0.792655	0.999665	1	0.100916
NWMN_RS13440	NC_009641	complement(2564714..2565187)	62.9048	-0.220096	-1.16481	0.540399	0.999665	1	0.267286
NWMN_RS02575	NC_009641	514288..514536	62.906	-0.211158	-1.15762	0.346177	0.999665	1	0.460702
NWMN_RS06980	NC_009641	1359312..1359845	62.9586	-0.151048	-1.11038	0.492152	0.999665	1	0.307901
NWMN_RS10545	NC_009641	complement(2041451..2042812)	63.0892	0.0790684	1.05634	0.727592	0.999665	1	0.138112
NWMN_RS02245	NC_009641	446144..446827	63.0969	-0.0761591	-1.05421	0.825988	0.999665	1	0.083026
NWMN_RS07345	NC_009641	1436783..1437988	63.1632	-0.183358	-1.13552	0.61204	0.999665	1	0.21322
NWMN_RS00280	NC_009641	62383..63771	63.1793	0.608925	1.52512	0.158792	0.999665	1	0.799172
NWMN_RS08385	NC_009641	complement(1657201..1658175)	63.2313	-0.0894438	-1.06396	0.718219	0.999665	1	0.143743
NWMN_RS01710	NC_009641	346283..346789	63.2755	0.0623617	1.04417	0.8538	0.999665	1	0.0686438
NWMN_RS11290	NC_009641	complement(2167400..2167810)	63.3432	0.0121897	1.00849	0.956516	0.999665	1	0.0193079
NWMN_RS13420	NC_009641	complement(2560683..2561069)	63.3922	0.338753	1.26466	0.212259	0.999665	1	0.673133
NWMN_RS05525	NC_009641	1094901..1095155	63.4155	-0.380494	-1.30179	0.112939	0.999665	1	0.947157
NWMN_RS06285	NC_009641	1216538..1217812	63.4413	-0.0594954	-1.0421	0.879476	0.999665	1	0.0557762
NWMN_RS06510	NC_009641	1265967..1266734	63.8205	0.105629	1.07596	0.718652	0.999665	1	0.143481
NWMN_RS10255	NC_009641	complement(2006826..2007248)	63.8417	0.108244	1.07792	0.608536	0.999665	1	0.215714
NWMN_RS04425	NC_009641	871641..872462	63.8646	0.0418137	1.02941	0.885463	0.999665	1	0.0528296
NWMN_RS13840	NC_009641	complement(2648604..2650427)	63.8686	-0.0670616	-1.04758	0.82053	0.999665	1	0.0859057
NWMN_RS01870	NC_009641	complement(379030..380388)	63.9781	-0.327698	-1.25501	0.277788	0.999665	1	0.556287
NWMN_RS09440	NC_009641	complement(1878560..1879306)	64.0092	0.230022	1.17285	0.509157	0.999665	1	0.293149
NWMN_RS02145	NC_009641	426645..427913	64.1541	0.384622	1.30552	0.148347	0.999665	1	0.828723
NWMN_RS15155	NC_009641	complement(601525..601764)	64.2427	0.0984176	1.0706	0.707466	0.999665	1	0.150295
NWMN_RS09105	NC_009641	1803111..1804016	64.3829	0.157232	1.11515	0.553011	0.999665	1	0.257266
hisZ	NC_009641	complement(2845815..2846633)	64.6143	-0.81356	-1.75754	0.354588	0.999665	1	0.450276
NWMN_RS10595	NC_009641	complement(2055212..2055904)	64.7567	0.035357	1.02481	0.918423	0.999665	1	0.0369573
NWMN_RS00245	NC_009641	54254..55240	64.9381	-0.612585	-1.529	0.03744	0.999665	1	1.42666
NWMN_RS03720	NC_009641	737427..738353	65.1196	0.46317	1.37857	0.0915365	0.999665	1	1.03841
NWMN_RS06090	NC_009641	1178000..1178224	65.297	0.129806	1.09415	0.640808	0.999665	1	0.193272
NWMN_RS12975	NC_009641	complement(2476631..2477278)	65.3449	0.0207579	1.01449	0.952621	0.999665	1	0.0210799
NWMN_RS02255	NC_009641	447091..448647	65.4543	0.0692144	1.04915	0.770111	0.999665	1	0.113446
NWMN_RS00955	NC_009641	complement(224211..225623)	65.7683	0.133565	1.097	0.538535	0.999665	1	0.268786
NWMN_RS03945	NC_009641	complement(782076..782576)	65.9446	0.00164798	1.00114	0.995174	0.999665	1	0.00210093
NWMN_RS01945	NC_009641	392094..392936	66.0474	-0.0324498	-1.02275	0.911246	0.999665	1	0.0403645
NWMN_RS03770	NC_009641	746936..747418	66.0586	-0.130424	-1.09462	0.705911	0.999665	1	0.15125
NWMN_RS05740	NC_009641	1114880..1115302	66.1097	0.13846	1.10073	0.582679	0.999665	1	0.23457
NWMN_RS12245	NC_009641	complement(2355124..2355417)	66.2019	0.0103716	1.00721	0.974822	0.999665	1	0.0110746
NWMN_RS04105	NC_009641	813283..813933	66.3547	-0.267569	-1.20378	0.376537	0.999665	1	0.424192
NWMN_RS14905	NC_009641	2868484..2868984	66.3593	0.0957706	1.06864	0.757811	0.999665	1	0.120439
NWMN_RS12275	NC_009641	complement(2358953..2359759)	66.4235	0.160276	1.1175	0.583182	0.999665	1	0.234196
NWMN_RS13255	NC_009641	complement(2533123..2534718)	66.4259	1.04444	2.06257	0.000230151	0.137446	0.687231	3.63799
NWMN_RS13745	NC_009641	complement(2622622..2623014)	66.6363	-0.186148	-1.13772	0.393608	0.999665	1	0.404936
NWMN_RS06970	NC_009641	1358270..1358872	66.7557	-0.152033	-1.11113	0.597953	0.999665	1	0.223333
NWMN_RS12585	NC_009641	complement(2400736..2401407)	66.8395	-0.0781805	-1.05569	0.797614	0.999665	1	0.0982074
NWMN_RS13665	NC_009641	complement(2610443..2610862)	66.8849	0.0474956	1.03347	0.880715	0.999665	1	0.0551646
NWMN_RS05240	NC_009641	1038396..1038659	66.9022	-0.37355	-1.29554	0.169071	0.999665	1	0.77193
NWMN_RS11740	NC_009641	complement(2250306..2251166)	66.9348	0.0313985	1.022	0.900188	0.999665	1	0.0456668
NWMN_RS13890	NC_009641	2659807..2660712	67.0135	0.407546	1.32643	0.123949	0.999665	1	0.906757
NWMN_RS04475	NC_009641	880955..881995	67.1309	0.144324	1.10521	0.590091	0.999665	1	0.229081
NWMN_RS11885	NC_009641	2278769..2280901	67.1396	0.336529	1.26272	0.225049	0.999665	1	0.647722
NWMN_RS01465	NC_009641	complement(323285..323749)	67.2747	-0.261003	-1.19831	0.418156	0.999665	1	0.378662
NWMN_RS00460	NC_009641	103052..104404	67.495	-0.320643	-1.24889	0.344386	0.999665	1	0.462954
NWMN_RS11270	NC_009641	2162380..2164308	67.6446	-0.134004	-1.09733	0.545965	0.999665	1	0.262835
NWMN_RS11520	NC_009641	2213035..2214519	67.7669	0.0546524	1.03861	0.823169	0.999665	1	0.0845109
engB	NC_009641	complement(1733929..1734519)	68.2298	-0.0462855	-1.0326	0.87724	0.999665	1	0.0568815
NWMN_RS14625	NC_009641	complement(2806865..2808223)	68.647	0.210513	1.1571	0.454125	0.999665	1	0.342825
NWMN_RS01145	NC_009641	complement(261246..262127)	68.6946	0.000539395	1.00037	0.998476	0.999665	1	0.000662304
NWMN_RS14045	NC_009641	complement(2686376..2686510)	68.727	-0.15755	-1.11539	0.698572	0.999665	1	0.155789
NWMN_RS08595	NC_009641	complement(1695646..1695774)	68.8711	-0.42873	-1.34605	0.196843	0.999665	1	0.705881
NWMN_RS00180	NC_009641	40822..42015	69.0056	0.430984	1.34815	0.162839	0.999665	1	0.788241
NWMN_RS06070	NC_009641	complement(1175143..1175361)	69.1411	-0.145846	-1.10638	0.613505	0.999665	1	0.212182
NWMN_RS03275	NC_009641	653120..654058	69.2276	0.0333927	1.02342	0.88211	0.999665	1	0.0544773
NWMN_RS05270	NC_009641	1044582..1046060	69.3515	-0.0782243	-1.05572	0.744052	0.999665	1	0.128397
NWMN_RS14540	NC_009641	complement(2783544..2784248)	69.663	-0.0859332	-1.06137	0.774249	0.999665	1	0.111119
NWMN_RS12995	NC_009641	complement(2479657..2481039)	70.179	-0.00660644	-1.00459	0.975876	0.999665	1	0.0106055
NWMN_RS04415	NC_009641	869910..870935	70.3036	0.0409315	1.02878	0.906141	0.999665	1	0.0428042
NWMN_RS06700	NC_009641	1311977..1312681	70.4214	0.124597	1.0902	0.678279	0.999665	1	0.168592
NWMN_RS01055	NC_009641	243781..244950	70.4223	0.1121	1.0808	0.634901	0.999665	1	0.197294
NWMN_RS02080	NC_009641	415111..415692	70.5298	0.0217378	1.01518	0.94062	0.999665	1	0.0265856
NWMN_RS04300	NC_009641	856824..857510	70.5616	-0.673912	-1.59539	0.0326568	0.999665	1	1.48603
NWMN_RS08230	NC_009641	complement(1626115..1626900)	70.6593	0.431563	1.34869	0.198599	0.999665	1	0.702023
NWMN_RS04835	NC_009641	954840..956495	70.7239	0.034535	1.02423	0.903492	0.999665	1	0.0440756
NWMN_RS06830	NC_009641	1340896..1342134	70.7473	-0.00240109	-1.00167	0.991559	0.999665	1	0.00368135
NWMN_RS11445	NC_009641	complement(2195267..2196850)	70.7624	-0.00243511	-1.00169	0.992684	0.999665	1	0.00318899
NWMN_RS11995	NC_009641	complement(2306094..2307437)	70.9258	0.143498	1.10458	0.516294	0.999665	1	0.287103
NWMN_RS13750	NC_009641	2623131..2624939	70.9288	-0.0759944	-1.05409	0.764462	0.999665	1	0.116644
NWMN_RS06795	NC_009641	1333237..1334733	70.9894	0.129298	1.09376	0.60157	0.999665	1	0.220714
NWMN_RS03530	NC_009641	703160..703522	71.0026	-0.146106	-1.10658	0.576969	0.999665	1	0.238848
NWMN_RS01180	NC_009641	267730..268680	71.0057	0.179112	1.13219	0.426129	0.999665	1	0.370458
NWMN_RS03950	NC_009641	complement(782596..783462)	71.3608	0.109884	1.07914	0.655196	0.999665	1	0.183629
NWMN_RS05150	NC_009641	complement(1019077..1020087)	71.5001	0.11373	1.08202	0.669122	0.999665	1	0.174495
NWMN_RS03845	NC_009641	complement(761271..761690)	71.5234	-0.105005	-1.0755	0.746615	0.999665	1	0.126903
NWMN_RS14185	NC_009641	complement(2719476..2720531)	71.5519	-0.0332085	-1.02329	0.9243	0.999665	1	0.0341871
NWMN_RS10730	NC_009641	complement(2080192..2081064)	71.5587	-0.139618	-1.10161	0.53218	0.999665	1	0.273942
NWMN_RS10475	NC_009641	complement(2030865..2031566)	71.6029	0.203827	1.15175	0.503909	0.999665	1	0.297648
NWMN_RS11880	NC_009641	2277196..2278734	72.0253	-0.00522151	-1.00363	0.98578	0.999665	1	0.00622005
NWMN_RS09070	NC_009641	1794725..1796329	72.0451	-0.050329	-1.0355	0.835475	0.999665	1	0.0780667
NWMN_RS12905	NC_009641	complement(2462341..2463360)	72.2676	-0.0414227	-1.02913	0.877952	0.999665	1	0.0565293
NWMN_RS11300	NC_009641	complement(2168480..2168914)	72.3158	0.285921	1.21919	0.384897	0.999665	1	0.414656
NWMN_RS07850	NC_009641	complement(1559514..1560467)	72.4086	0.14065	1.1024	0.583521	0.999665	1	0.233944
NWMN_RS00995	NC_009641	231478..232413	72.5006	0.167263	1.12293	0.456822	0.999665	1	0.340253
NWMN_RS06685	NC_009641	1308682..1309395	72.5021	-0.046169	-1.03252	0.851934	0.999665	1	0.0695941
NWMN_RS13435	NC_009641	2563380..2564591	72.6733	0.125014	1.09052	0.605388	0.999665	1	0.217966
NWMN_RS05075	NC_009641	1003989..1005470	72.8049	-0.149476	-1.10917	0.609288	0.999665	1	0.215178
NWMN_RS14415	NC_009641	complement(2759874..2760560)	72.9153	0.0458387	1.03228	0.901794	0.999665	1	0.0448928
NWMN_RS08800	NC_009641	complement(1737435..1737545)	73.2271	0.534696	1.44864	0.0577234	0.999665	1	1.23865
NWMN_RS08430	NC_009641	complement(1664230..1665036)	73.234	-0.0414273	-1.02913	0.877989	0.999665	1	0.056511
NWMN_RS14950	NC_009641	complement(2874610..2876487)	73.9412	0.00572052	1.00397	0.978425	0.999665	1	0.00947228
NWMN_RS02495	NC_009641	498332..498856	74.0389	-0.136793	-1.09946	0.631948	0.999665	1	0.199319
NWMN_RS13085	NC_009641	complement(2497724..2498758)	74.261	-0.422026	-1.33981	0.146259	0.999665	1	0.834877
NWMN_RS02720	NC_009641	541867..542670	74.4086	0.0022367	1.00155	0.992726	0.999665	1	0.00317048
NWMN_RS14930	NC_009641	complement(2871739..2872134)	74.4988	-0.150945	-1.1103	0.680279	0.999665	1	0.167313
NWMN_RS13195	NC_009641	complement(2518936..2519613)	74.5077	-0.187559	-1.13884	0.561616	0.999665	1	0.250561
NWMN_RS12580	NC_009641	complement(2400130..2400735)	74.5146	0.0946082	1.06778	0.786735	0.999665	1	0.104172
NWMN_RS14635	NC_009641	complement(2809742..2812132)	74.7454	0.315782	1.24469	0.252565	0.999665	1	0.597627
NWMN_RS14960	NC_009641	complement(2878072..2878425)	74.9245	-0.00250327	-1.00174	0.992047	0.999665	1	0.00346765
NWMN_RS09860	NC_009641	complement(1950909..1952366)	74.9992	-0.061567	-1.0436	0.894446	0.999665	1	0.0484457
NWMN_RS07490	NC_009641	complement(1463666..1464736)	75.3038	0.243631	1.18397	0.452806	0.999665	1	0.344088
NWMN_RS04390	NC_009641	867250..867363	75.443	0.306867	1.23702	0.331361	0.999665	1	0.479698
NWMN_RS05165	NC_009641	complement(1020866..1024636)	75.4772	0.255499	1.19375	0.281895	0.999665	1	0.549912
NWMN_RS03480	NC_009641	complement(691818..693113)	75.4863	-0.107619	-1.07745	0.61649	0.999665	1	0.210074
NWMN_RS12560	NC_009641	complement(2396601..2397860)	75.593	-0.0073492	-1.00511	0.97253	0.999665	1	0.0120968
NWMN_RS03125	NC_009641	628655..629311	75.6823	-0.0949426	-1.06802	0.758275	0.999665	1	0.120173
NWMN_RS14205	NC_009641	2722428..2722658	75.9009	0.386443	1.30717	0.123224	0.999665	1	0.909306
NWMN_RS10095	NC_009641	complement(1976824..1977642)	75.9493	-0.0114243	-1.00795	0.965478	0.999665	1	0.0152576
NWMN_RS08220	NC_009641	complement(1624813..1625223)	75.9586	0.430528	1.34773	0.08496	0.999665	1	1.07079
NWMN_RS14290	NC_009641	complement(2735645..2736367)	76.0174	-0.173103	-1.12748	0.481345	0.999665	1	0.317544
NWMN_RS10655	NC_009641	complement(2066032..2067594)	76.1668	0.175596	1.12943	0.509952	0.999665	1	0.29247
NWMN_RS02190	NC_009641	436032..436712	76.2552	0.267287	1.20354	0.376314	0.999665	1	0.42445
NWMN_RS13080	NC_009641	complement(2497287..2497622)	76.3412	-0.380967	-1.30221	0.121045	0.999665	1	0.917053
NWMN_RS05720	NC_009641	1114170..1114358	76.3455	-0.0520208	-1.03672	0.828716	0.999665	1	0.0815944
NWMN_RS09805	NC_009641	complement(1941549..1942172)	76.6097	0.172287	1.12684	0.553914	0.999665	1	0.256557
NWMN_RS06750	NC_009641	1322519..1323385	76.7025	0.189454	1.14033	0.405509	0.999665	1	0.392
NWMN_RS05080	NC_009641	complement(1005559..1005915)	76.7284	-0.289901	-1.22256	0.276381	0.999665	1	0.558492
NWMN_RS08200	NC_009641	complement(1620732..1621271)	76.7532	-0.0499234	-1.03521	0.863901	0.999665	1	0.0635358
NWMN_RS06920	NC_009641	1350731..1351021	76.7927	-0.235278	-1.17713	0.349531	0.999665	1	0.456515
NWMN_RS08515	NC_009641	complement(1679131..1680054)	76.9819	0.0725024	1.05154	0.774304	0.999665	1	0.111088
NWMN_RS11450	NC_009641	complement(2196843..2197322)	77.2225	-0.16891	-1.12421	0.483673	0.999665	1	0.315448
NWMN_RS13070	NC_009641	complement(2495531..2496046)	77.277	-0.141519	-1.10307	0.615332	0.999665	1	0.210891
NWMN_RS15070	NC_009641	303134..303373	77.3979	0.146612	1.10697	0.663985	0.999665	1	0.177842
NWMN_RS06505	NC_009641	1265099..1265983	77.4955	-0.0400841	-1.02817	0.872751	0.999665	1	0.0591097
NWMN_RS03565	NC_009641	708437..709360	77.5408	-0.094955	-1.06803	0.712033	0.999665	1	0.1475
NWMN_RS14835	NC_009641	2855009..2855965	77.6033	-0.0451354	-1.03178	0.859773	0.999665	1	0.0656162
NWMN_RS02895	NC_009641	570767..571336	78.0049	0.322213	1.25025	0.266268	0.999665	1	0.574681
NWMN_RS12545	NC_009641	complement(2395420..2395653)	78.0058	0.321364	1.24951	0.265509	0.999665	1	0.57592
NWMN_RS02405	NC_009641	476940..478082	78.0184	-0.0393112	-1.02762	0.851635	0.999665	1	0.0697465
NWMN_RS06455	NC_009641	1252729..1256295	78.026	0.120812	1.08735	0.548768	0.999665	1	0.260611
NWMN_RS04930	NC_009641	974693..976537	78.168	0.0365898	1.02569	0.867925	0.999665	1	0.0615179
NWMN_RS14165	NC_009641	complement(2713952..2714719)	78.1954	-0.0605016	-1.04283	0.899791	0.999665	1	0.0458582
NWMN_RS13340	NC_009641	complement(2546465..2546644)	78.2029	-0.537277	-1.45123	0.0715011	0.999665	1	1.14569
NWMN_RS11415	NC_009641	2192400..2192633	78.2548	0.322524	1.25052	0.291564	0.999665	1	0.535265
NWMN_RS00140	NC_009641	34474..34566	78.2557	0.133316	1.09681	0.648137	0.999665	1	0.188333
NWMN_RS00855	NC_009641	198231..199199	78.4269	-0.308361	-1.2383	0.408033	0.999665	1	0.389304
NWMN_RS00685	NC_009641	156210..156854	78.5992	0.0298705	1.02092	0.902881	0.999665	1	0.0443693
NWMN_RS02015	NC_009641	complement(407933..408124)	79.2454	-0.181573	-1.13412	0.466422	0.999665	1	0.331221
NWMN_RS08445	NC_009641	complement(1666698..1667384)	79.7188	0.0785271	1.05594	0.780915	0.999665	1	0.107396
NWMN_RS05805	NC_009641	1123431..1124012	79.785	-0.0979595	-1.07026	0.728667	0.999665	1	0.137471
NWMN_RS10540	NC_009641	complement(2040751..2041281)	79.9165	0.114805	1.08283	0.703686	0.999665	1	0.152621
NWMN_RS10190	NC_009641	complement(1998116..1998697)	79.9692	-0.0267027	-1.01868	0.92821	0.999665	1	0.0323536
NWMN_RS00130	NC_009641	33692..34171	80.2789	-0.0137986	-1.00961	0.961342	0.999665	1	0.017122
NWMN_RS07960	NC_009641	1578193..1579008	80.3682	0.147644	1.10776	0.519945	0.999665	1	0.284043
NWMN_RS10470	NC_009641	complement(2029825..2030868)	80.479	0.0582377	1.04119	0.797101	0.999665	1	0.0984867
NWMN_RS07845	NC_009641	complement(1558145..1559524)	80.7804	0.278626	1.21304	0.234777	0.999665	1	0.629345
NWMN_RS13520	NC_009641	complement(2580838..2582064)	81.0085	-0.0173199	-1.01208	0.948552	0.999665	1	0.0229388
NWMN_RS12700	NC_009641	complement(2420949..2422349)	81.1329	0.347195	1.27208	0.171213	0.999665	1	0.766464
NWMN_RS12540	NC_009641	complement(2394814..2395413)	81.1544	-0.00814004	-1.00566	0.978387	0.999665	1	0.00948933
NWMN_RS12195	NC_009641	complement(2345091..2345945)	81.2	-0.0318408	-1.02232	0.914208	0.999665	1	0.0389548
NWMN_RS07485	NC_009641	complement(1463035..1463649)	81.7024	0.292743	1.22497	0.331953	0.999665	1	0.478923
NWMN_RS14320	NC_009641	complement(2740167..2741018)	81.7083	-0.0752261	-1.05353	0.78282	0.999665	1	0.106338
NWMN_RS07620	NC_009641	complement(1514468..1517908)	81.8653	0.0484815	1.03418	0.824775	0.999665	1	0.0836647
NWMN_RS07290	NC_009641	complement(1425233..1425577)	81.9286	0.0258752	1.0181	0.936761	0.999665	1	0.028371
NWMN_RS00085	NC_009641	22445..23728	82.0909	-0.162918	-1.11955	0.492661	0.999665	1	0.307452
NWMN_RS03285	NC_009641	654974..655450	82.1727	0.087581	1.06259	0.749298	0.999665	1	0.125346
NWMN_RS10260	NC_009641	complement(2007272..2007418)	82.2588	-0.0231191	-1.01615	0.93188	0.999665	1	0.0306401
NWMN_RS03340	NC_009641	665338..666138	82.5063	0.0801554	1.05713	0.738346	0.999665	1	0.13174
NWMN_RS03045	NC_009641	612838..614310	82.6348	0.062763	1.04446	0.782903	0.999665	1	0.106292
NWMN_RS08775	NC_009641	complement(1731529..1732344)	82.8999	0.0741165	1.05272	0.74857	0.999665	1	0.125768
NWMN_RS13425	NC_009641	2561337..2562479	83.1687	0.161986	1.11883	0.451797	0.999665	1	0.345056
NWMN_RS01885	NC_009641	382711..383277	83.2342	0.0612738	1.04339	0.834978	0.999665	1	0.078325
NWMN_RS13235	NC_009641	complement(2530440..2530976)	83.2381	0.0269768	1.01887	0.937378	0.999665	1	0.028085
NWMN_RS08510	NC_009641	complement(1677851..1679119)	83.394	0.14049	1.10228	0.568957	0.999665	1	0.24492
NWMN_RS05530	NC_009641	complement(1095158..1095547)	83.4227	0.0324931	1.02278	0.914573	0.999665	1	0.0387816
NWMN_RS00775	NC_009641	178092..179015	83.7361	-0.025514	-1.01784	0.921926	0.999665	1	0.0353039
NWMN_RS02115	NC_009641	complement(420903..422291)	83.9002	-0.0860497	-1.06146	0.713151	0.999665	1	0.146818
NWMN_RS08805	NC_009641	complement(1737550..1738479)	83.9501	0.0176788	1.01233	0.945172	0.999665	1	0.0244892
NWMN_RS05735	NC_009641	1114710..1114856	84.512	-0.120787	-1.08733	0.642917	0.999665	1	0.191845
NWMN_RS08545	NC_009641	complement(1685031..1687508)	84.5214	0.0554067	1.03915	0.794475	0.999665	1	0.0999196
NWMN_RS06925	NC_009641	1351032..1351226	84.8926	-0.185104	-1.1369	0.534458	0.999665	1	0.272087
NWMN_RS12555	NC_009641	complement(2396119..2396604)	84.914	0.0483842	1.03411	0.870067	0.999665	1	0.0604472
NWMN_RS03760	NC_009641	744851..746017	85.125	0.2042	1.15205	0.331722	0.999665	1	0.479226
NWMN_RS03500	NC_009641	697374..698207	85.8101	-0.0785807	-1.05598	0.767405	0.999665	1	0.114975
NWMN_RS09475	NC_009641	1884236..1885231	85.9463	-0.0169757	-1.01184	0.941372	0.999665	1	0.0262388
NWMN_RS08855	NC_009641	complement(1745825..1747225)	85.9918	0.0732412	1.05208	0.75142	0.999665	1	0.124117
NWMN_RS12280	NC_009641	complement(2359749..2360609)	86.026	0.137683	1.10014	0.624041	0.999665	1	0.204787
NWMN_RS01475	NC_009641	324228..324464	86.1567	0.0955956	1.06851	0.760897	0.999665	1	0.118674
NWMN_RS04480	NC_009641	882009..883076	86.2637	0.152146	1.11122	0.539623	0.999665	1	0.267909
NWMN_RS09245	NC_009641	complement(1834985..1836646)	86.7654	0.0248866	1.0174	0.903328	0.999665	1	0.0441543
NWMN_RS06695	NC_009641	1310691..1311977	86.8643	0.0815988	1.05819	0.752971	0.999665	1	0.123222
NWMN_RS10085	NC_009641	complement(1975000..1976517)	87.1214	0.093156	1.0667	0.67818	0.999665	1	0.168655
NWMN_RS06775	NC_009641	1326637..1329255	87.2175	0.0344885	1.02419	0.888535	0.999665	1	0.0513257
NWMN_RS11155	NC_009641	complement(2142151..2142588)	87.2425	0.195278	1.14494	0.420576	0.999665	1	0.376155
NWMN_RS12805	NC_009641	complement(2441776..2441967)	87.3518	0.0875588	1.06257	0.739175	0.999665	1	0.131253
NWMN_RS09865	NC_009641	complement(1952624..1953685)	87.3685	0.235675	1.17746	0.297662	0.999665	1	0.526277
NWMN_RS04495	NC_009641	884150..884977	87.469	-0.0177913	-1.01241	0.948853	0.999665	1	0.0228012
NWMN_RS07625	NC_009641	1518212..1519552	87.5306	-0.210461	-1.15706	0.435774	0.999665	1	0.360739
NWMN_RS08180	NC_009641	complement(1617761..1618090)	88.0929	0.201606	1.14998	0.44739	0.999665	1	0.349314
NWMN_RS00145	NC_009641	34713..36458	88.2064	-0.0883242	-1.06313	0.675919	0.999665	1	0.170105
NWMN_RS08605	NC_009641	complement(1697889..1699151)	88.454	0.0260828	1.01824	0.921866	0.999665	1	0.0353324
NWMN_RS02860	NC_009641	563491..564546	88.6762	0.106807	1.07684	0.608913	0.999665	1	0.215444
NWMN_RS07695	NC_009641	complement(1530769..1533462)	88.6961	0.008977	1.00624	0.967799	0.999665	1	0.0142147
NWMN_RS01650	NC_009641	338083..338577	88.697	-0.138126	-1.10047	0.684483	0.999665	1	0.164637
NWMN_RS08650	NC_009641	complement(1710576..1711601)	88.8607	-0.0535644	-1.03783	0.812976	0.999665	1	0.0899223
NWMN_RS14120	NC_009641	2702584..2704992	88.8689	0.0993189	1.07127	0.661366	0.999665	1	0.179558
NWMN_RS02435	NC_009641	482881..483276	88.8868	-0.197048	-1.14635	0.364291	0.999665	1	0.438552
NWMN_RS07060	NC_009641	1373771..1374634	88.9352	0.181794	1.13429	0.517935	0.999665	1	0.285725
NWMN_RS10480	NC_009641	complement(2031581..2031967)	89.0249	0.239921	1.18093	0.442182	0.999665	1	0.354399
NWMN_RS02605	NC_009641	519153..520046	89.0488	0.194356	1.14421	0.463688	0.999665	1	0.333774
NWMN_RS08435	NC_009641	complement(1665050..1666150)	89.2199	0.0728027	1.05176	0.746567	0.999665	1	0.126931
NWMN_RS10045	NC_009641	1967572..1968666	89.3109	-0.157297	-1.1152	0.476025	0.999665	1	0.32237
NWMN_RS14955	NC_009641	complement(2876554..2877933)	89.3161	0.0307449	1.02154	0.890059	0.999665	1	0.0505814
NWMN_RS03310	NC_009641	659151..659534	89.6198	-0.132277	-1.09602	0.547906	0.999665	1	0.261294
NWMN_RS01290	NC_009641	291679..291897	89.9304	-0.50304	-1.4172	0.229398	0.999665	1	0.639411
NWMN_RS04140	NC_009641	822214..823653	90.0787	0.10024	1.07195	0.675694	0.999665	1	0.17025
NWMN_RS02325	NC_009641	460936..461748	90.142	-0.279565	-1.21383	0.290342	0.999665	1	0.53709
NWMN_RS10645	NC_009641	2065048..2065842	90.1693	0.0286384	1.02005	0.917265	0.999665	1	0.0375053
NWMN_RS05585	NC_009641	1102380..1102598	90.383	-0.0829923	-1.05921	0.797117	0.999665	1	0.0984781
NWMN_RS08955	NC_009641	complement(1771457..1774654)	91.1607	0.033804	1.02371	0.881968	0.999665	1	0.0545473
NWMN_RS04410	NC_009641	869364..869660	91.4437	0.603597	1.5195	0.00786052	0.999665	1	2.10455
NWMN_RS14360	NC_009641	2748601..2749017	92.0028	0.413933	1.33231	0.0978607	0.999665	1	1.00939
NWMN_RS14300	NC_009641	complement(2737251..2737838)	92.0574	-0.22552	-1.1692	0.367626	0.999665	1	0.434594
NWMN_RS10590	NC_009641	complement(2053023..2055215)	92.1467	0.162105	1.11892	0.449109	0.999665	1	0.347648
NWMN_RS07725	NC_009641	complement(1538440..1539027)	92.53	-0.0365675	-1.02567	0.899134	0.999665	1	0.0461755
NWMN_RS13280	NC_009641	complement(2536421..2536783)	92.5623	-0.183798	-1.13587	0.529391	0.999665	1	0.276224
NWMN_RS13755	NC_009641	2625223..2625489	92.6179	-0.365955	-1.28873	0.128728	0.999665	1	0.890327
NWMN_RS02930	NC_009641	575254..575862	92.6516	0.137144	1.09973	0.576875	0.999665	1	0.238918
NWMN_RS03525	NC_009641	702583..703167	92.7792	-0.193646	-1.14365	0.558078	0.999665	1	0.253305
NWMN_RS08245	NC_009641	complement(1629386..1630486)	92.8512	0.0995754	1.07146	0.693941	0.999665	1	0.158678
NWMN_RS05145	NC_009641	complement(1017727..1018881)	93.2332	0.130674	1.09481	0.597342	0.999665	1	0.223777
NWMN_RS03000	NC_009641	597027..597710	93.3113	0.0481915	1.03397	0.855125	0.999665	1	0.0679702
NWMN_RS11670	NC_009641	complement(2235869..2236288)	93.3425	-0.139937	-1.10186	0.616612	0.999665	1	0.209988
NWMN_RS12100	NC_009641	complement(2327232..2328233)	93.6793	-0.0410727	-1.02888	0.859665	0.999665	1	0.0656707
NWMN_RS12575	NC_009641	complement(2398956..2399960)	93.7895	-0.210805	-1.15733	0.318644	0.999665	1	0.496694
NWMN_RS10100	NC_009641	complement(1977903..1978712)	93.8167	-0.324827	-1.25251	0.203515	0.999665	1	0.691403
NWMN_RS02725	NC_009641	542648..543013	93.8605	0.233251	1.17548	0.448381	0.999665	1	0.348352
NWMN_RS11185	NC_009641	2146558..2147301	94.1843	-0.0234259	-1.01637	0.937868	0.999665	1	0.0278582
NWMN_RS15275	NC_009641	1034884..1035084	94.2344	-0.10061	-1.07223	0.788979	0.999665	1	0.102935
NWMN_RS07780	NC_009641	1547944..1548258	94.5911	-0.848755	-1.80095	0.00077361	0.231	1	3.11148
NWMN_RS01790	NC_009641	complement(364324..365151)	94.6709	-0.0380361	-1.02672	0.883347	0.999665	1	0.0538687
NWMN_RS07360	NC_009641	1439927..1440649	94.6901	-0.238949	-1.18013	0.405041	0.999665	1	0.392501
NWMN_RS00445	NC_009641	complement(101347..102102)	94.8178	-0.140443	-1.10224	0.601952	0.999665	1	0.220438
NWMN_RS06355	NC_009641	1233596..1234084	94.9748	0.0685386	1.04865	0.824929	0.999665	1	0.0835836
NWMN_RS13590	NC_009641	complement(2593370..2594947)	95.0085	0.0934449	1.06691	0.664286	0.999665	1	0.177645
NWMN_RS12515	NC_009641	complement(2392731..2393081)	95.2193	-0.0990635	-1.07108	0.687281	0.999665	1	0.162866
NWMN_RS02670	NC_009641	531166..532692	95.2817	0.0869264	1.06211	0.722207	0.999665	1	0.141338
NWMN_RS07705	NC_009641	complement(1534444..1535646)	95.3532	0.112118	1.08081	0.672106	0.999665	1	0.172562
NWMN_RS02540	NC_009641	510014..510631	95.373	0.0234163	1.01636	0.920776	0.999665	1	0.0358461
NWMN_RS03795	NC_009641	751621..752802	95.5629	-0.0357935	-1.02512	0.891279	0.999665	1	0.0499864
NWMN_RS07005	NC_009641	1364661..1365722	95.5706	0.0238744	1.01669	0.930773	0.999665	1	0.0311563
NWMN_RS12285	NC_009641	complement(2360606..2361415)	95.6388	0.0641091	1.04544	0.821584	0.999665	1	0.085348
NWMN_RS09715	NC_009641	complement(1923252..1924652)	95.8846	-0.0220137	-1.01538	0.918196	0.999665	1	0.0370646
NWMN_RS01380	NC_009641	complement(304704..304937)	96.0883	-0.0918364	-1.06573	0.769072	0.999665	1	0.114033
NWMN_RS14410	NC_009641	2759123..2759686	96.1624	-0.170689	-1.1256	0.519186	0.999665	1	0.284677
NWMN_RS07200	NC_009641	complement(1407613..1408704)	96.1989	-0.00532099	-1.0037	0.983448	0.999665	1	0.00724854
NWMN_RS02420	NC_009641	480100..480942	96.4197	-0.275222	-1.21018	0.287649	0.999665	1	0.541137
NWMN_RS00740	NC_009641	169286..170326	96.4761	-0.346094	-1.27111	0.221175	0.999665	1	0.655264
NWMN_RS03020	NC_009641	599782..600651	96.6239	-0.0425487	-1.02993	0.866349	0.999665	1	0.0623071
NWMN_RS06460	NC_009641	1256295..1257545	96.7472	0.129822	1.09416	0.595732	0.999665	1	0.224949
NWMN_RS14945	NC_009641	complement(2873891..2874610)	96.9802	-0.0751579	-1.05348	0.780041	0.999665	1	0.107883
NWMN_RS04525	NC_009641	888714..889493	97.1843	0.0515489	1.03638	0.84767	0.999665	1	0.0717731
NWMN_RS01880	NC_009641	381636..382697	97.2361	0.128352	1.09304	0.60045	0.999665	1	0.221523
NWMN_RS14325	NC_009641	complement(2741011..2741829)	97.4039	0.0214366	1.01497	0.933537	0.999665	1	0.0298687
NWMN_RS08335	NC_009641	complement(1646441..1647193)	98.0845	-0.0243062	-1.01699	0.935125	0.999665	1	0.0291304
NWMN_RS06450	NC_009641	1251851..1252582	98.2465	-0.114876	-1.08288	0.666624	0.999665	1	0.176119
NWMN_RS12475	NC_009641	2383965..2384129	98.2582	0.556901	1.47111	0.111289	0.999665	1	0.953549
NWMN_RS05570	NC_009641	1100392..1100571	98.4054	-0.231037	-1.17368	0.529362	0.999665	1	0.276247
NWMN_RS03145	NC_009641	complement(631940..632392)	98.5442	0.231093	1.17372	0.433077	0.999665	1	0.363435
NWMN_RS00745	NC_009641	170326..171222	98.6029	-0.514627	-1.42862	0.117403	0.999665	1	0.930321
NWMN_RS03090	NC_009641	621693..623093	98.6905	0.0548636	1.03876	0.83443	0.999665	1	0.0786103
NWMN_RS14355	NC_009641	complement(2747006..2748343)	99.0347	-0.573093	-1.48771	0.0983409	0.999665	1	1.00727
NWMN_RS00960	NC_009641	complement(225884..226240)	99.128	0.0782035	1.0557	0.734743	0.999665	1	0.133864
NWMN_RS12615	NC_009641	complement(2406319..2407227)	99.3517	-0.199725	-1.14848	0.374686	0.999665	1	0.426333
NWMN_RS01690	NC_009641	344485..344820	99.6804	0.00975665	1.00679	0.967206	0.999665	1	0.0144811
NWMN_RS14155	NC_009641	complement(2711803..2713296)	99.8348	0.339469	1.26529	0.327564	0.999665	1	0.484704
NWMN_RS13060	NC_009641	2492762..2494435	99.8632	0.22761	1.17089	0.278539	0.999665	1	0.555113
NWMN_RS00285	NC_009641	complement(64264..65925)	100.166	-0.264399	-1.20114	0.474893	0.999665	1	0.323404
NWMN_RS07470	NC_009641	complement(1461589..1462248)	100.23	0.103775	1.07458	0.687187	0.999665	1	0.162925
NWMN_RS03430	NC_009641	complement(682797..683633)	100.567	-3.5157	-11.4375	1.11e-16	0	0	15.9547
NWMN_RS02185	NC_009641	complement(434715..435560)	100.749	-0.27329	-1.20856	0.300298	0.999665	1	0.522447
NWMN_RS06780	NC_009641	1329268..1331277	100.826	-0.00797611	-1.00554	0.977996	0.999665	1	0.00966271
NWMN_RS07355	NC_009641	1439043..1439930	101.095	-0.229528	-1.17245	0.394797	0.999665	1	0.403626
NWMN_RS02665	NC_009641	527670..531176	101.222	0.206778	1.15411	0.471203	0.999665	1	0.326792
NWMN_RS07465	NC_009641	complement(1460237..1461592)	101.462	0.109171	1.07861	0.698455	0.999665	1	0.155862
NWMN_RS09275	NC_009641	1849653..1850606	101.652	0.118328	1.08548	0.582652	0.999665	1	0.234591
NWMN_RS05935	NC_009641	1151736..1152794	102.02	0.185748	1.13741	0.431432	0.999665	1	0.365087
NWMN_RS14740	NC_009641	complement(2836573..2838615)	102.116	-0.418996	-1.337	0.123871	0.999665	1	0.907029
NWMN_RS09065	NC_009641	1793578..1794738	102.12	0.149346	1.10907	0.623937	0.999665	1	0.204859
NWMN_RS11440	NC_009641	complement(2194789..2195280)	102.272	-0.0828314	-1.05909	0.749722	0.999665	1	0.1251
NWMN_RS02695	NC_009641	535241..536536	102.336	-0.0532595	-1.03761	0.798143	0.999665	1	0.0979193
NWMN_RS03335	NC_009641	664635..665354	102.414	0.0099776	1.00694	0.970532	0.999665	1	0.0129901
NWMN_RS00820	NC_009641	190507..191085	102.739	0.37439	1.29629	0.141781	0.999665	1	0.848382
NWMN_RS13190	NC_009641	complement(2518464..2518916)	102.849	-0.0363292	-1.0255	0.904831	0.999665	1	0.0434324
NWMN_RS05310	NC_009641	1052910..1054082	103.195	-0.0361631	-1.02538	0.889664	0.999665	1	0.0507741
NWMN_RS10530	NC_009641	2038812..2039366	103.333	0.0906085	1.06482	0.744108	0.999665	1	0.128364
NWMN_RS11435	NC_009641	complement(2194426..2194785)	103.436	0.10625	1.07643	0.679749	0.999665	1	0.167651
NWMN_RS13480	NC_009641	2572937..2574433	103.448	0.161521	1.11847	0.436065	0.999665	1	0.360449
NWMN_RS05505	NC_009641	1092071..1092274	103.52	-0.0374447	-1.02629	0.883139	0.999665	1	0.0539709
NWMN_RS12895	NC_009641	2461452..2462105	103.828	-0.110515	-1.07961	0.650982	0.999665	1	0.186431
NWMN_RS06335	NC_009641	1227865..1229064	104.041	0.0354464	1.02487	0.872181	0.999665	1	0.0593932
NWMN_RS11725	NC_009641	2247088..2247609	104.669	-0.120085	-1.0868	0.642782	0.999665	1	0.191936
NWMN_RS12230	NC_009641	complement(2351649..2353054)	104.895	-0.128791	-1.09338	0.580872	0.999665	1	0.23592
NWMN_RS04995	NC_009641	992219..993577	104.93	0.0831004	1.05929	0.682108	0.999665	1	0.166147
NWMN_RS11515	NC_009641	complement(2212576..2212869)	105.104	-0.115503	-1.08335	0.722805	0.999665	1	0.140979
NWMN_RS08710	NC_009641	complement(1719179..1719463)	105.146	0.104241	1.07493	0.772741	0.999665	1	0.111966
NWMN_RS03870	NC_009641	765113..765319	105.226	0.266199	1.20264	0.380946	0.999665	1	0.419137
NWMN_RS14315	NC_009641	complement(2739782..2740153)	105.373	0.00493072	1.00342	0.986757	0.999665	1	0.00578973
NWMN_RS05590	NC_009641	1102614..1103402	105.386	0.0297646	1.02085	0.904686	0.999665	1	0.043502
NWMN_RS09090	NC_009641	complement(1799310..1799927)	105.585	0.11032	1.07947	0.697127	0.999665	1	0.156688
NWMN_RS04395	NC_009641	867365..868243	106.058	0.316619	1.24541	0.184947	0.999665	1	0.732953
NWMN_RS13495	NC_009641	complement(2575698..2576633)	106.222	0.0461705	1.03252	0.860245	0.999665	1	0.0653776
NWMN_RS15000	NC_009641	complement(1906213..1906911)	106.268	0.236196	1.17788	0.556217	0.999665	1	0.254756
NWMN_RS15470	NC_009641	2091396..2091551	106.389	-0.618936	-1.53574	0.013981	0.999665	1	1.85446
NWMN_RS15385	NC_009641	complement(1854227..1854418)	106.395	-1.00125	-2.00173	0.00269584	0.645048	1	2.56931
NWMN_RS09080	NC_009641	complement(1796479..1797609)	106.657	-0.182997	-1.13524	0.427229	0.999665	1	0.369339
NWMN_RS11195	NC_009641	2148782..2149408	106.716	0.03064	1.02147	0.904898	0.999665	1	0.0434006
NWMN_RS07860	NC_009641	complement(1560929..1561474)	106.962	0.11507	1.08303	0.661608	0.999665	1	0.1794
NWMN_RS04970	NC_009641	985267..986748	106.965	0.061931	1.04386	0.772597	0.999665	1	0.112047
NWMN_RS03850	NC_009641	complement(761692..762360)	107.979	0.00665842	1.00463	0.980698	0.999665	1	0.00846482
NWMN_RS12980	NC_009641	2477399..2477950	108.158	-0.0440545	-1.03101	0.878363	0.999665	1	0.0563261
NWMN_RS05960	NC_009641	1157536..1159248	109.257	0.0295582	1.0207	0.895446	0.999665	1	0.0479608
NWMN_RS08565	NC_009641	1691213..1692226	109.906	0.0606525	1.04294	0.836673	0.999665	1	0.0774443
NWMN_RS04500	NC_009641	885004..886323	110.02	0.0563812	1.03985	0.787075	0.999665	1	0.103984
NWMN_RS02430	NC_009641	complement(482463..482732)	110.069	0.133433	1.0969	0.703315	0.999665	1	0.15285
NWMN_RS00910	NC_009641	211709..213619	110.106	0.213527	1.15952	0.492023	0.999665	1	0.308015
NWMN_RS02330	NC_009641	461738..463066	110.4	-0.0278685	-1.0195	0.917872	0.999665	1	0.0372179
NWMN_RS06785	NC_009641	1331283..1331825	110.401	0.0488658	1.03445	0.857486	0.999665	1	0.0667732
NWMN_RS14605	NC_009641	complement(2798670..2801651)	110.457	-0.0927839	-1.06643	0.737357	0.999665	1	0.132322
NWMN_RS14115	NC_009641	2702153..2702344	110.594	-0.580928	-1.49581	0.112117	0.999665	1	0.950328
NWMN_RS07735	NC_009641	complement(1539606..1540709)	110.948	0.0210065	1.01467	0.929098	0.999665	1	0.0319384
NWMN_RS08440	NC_009641	complement(1666151..1666678)	111.64	-0.0166055	-1.01158	0.944512	0.999665	1	0.0247927
ligA	NC_009641	complement(2051016..2053019)	111.699	0.0191305	1.01335	0.940949	0.999665	1	0.026434
NWMN_RS02445	NC_009641	complement(483920..484702)	111.966	0.158448	1.11609	0.493861	0.999665	1	0.306395
NWMN_RS07350	NC_009641	1438052..1439041	112.182	-0.225775	-1.16941	0.456544	0.999665	1	0.340518
NWMN_RS09720	NC_009641	complement(1924676..1925599)	112.245	0.0424549	1.02986	0.859106	0.999665	1	0.0659534
NWMN_RS11985	NC_009641	complement(2303758..2305200)	112.404	0.15429	1.11287	0.467807	0.999665	1	0.329933
NWMN_RS07365	NC_009641	1440676..1441395	112.691	-0.218914	-1.16386	0.464883	0.999665	1	0.332656
NWMN_RS11575	NC_009641	complement(2221365..2221760)	112.938	-0.0622955	-1.04413	0.844453	0.999665	1	0.0734244
NWMN_RS08295	NC_009641	complement(1639904..1640248)	112.954	0.113516	1.08186	0.676656	0.999665	1	0.169632
NWMN_RS06600	NC_009641	1284412..1285182	113.242	0.163418	1.11994	0.481909	0.999665	1	0.317035
NWMN_RS03740	NC_009641	741608..742981	113.268	0.0317496	1.02225	0.892272	0.999665	1	0.0495027
NWMN_RS03420	NC_009641	678669..680711	113.667	-0.0116982	-1.00814	0.963219	0.999665	1	0.0162751
NWMN_RS12485	NC_009641	complement(2384878..2388045)	113.8	0.0881148	1.06298	0.782757	0.999665	1	0.106373
NWMN_RS11130	NC_009641	2135868..2137091	113.877	0.471295	1.38635	0.190156	0.999665	1	0.72089
NWMN_RS07380	NC_009641	1443769..1445034	113.891	-0.0414908	-1.02918	0.842718	0.999665	1	0.0743177
NWMN_RS04960	NC_009641	complement(982491..983699)	113.926	0.122291	1.08846	0.565859	0.999665	1	0.247292
NWMN_RS12495	NC_009641	2389816..2390067	114.238	0.176665	1.13027	0.601804	0.999665	1	0.220545
NWMN_RS14235	NC_009641	2725825..2726835	114.631	0.251545	1.19048	0.451323	0.999665	1	0.345512
NWMN_RS08190	NC_009641	complement(1619073..1619276)	114.738	-0.438562	-1.35525	0.160814	0.999665	1	0.793677
NWMN_RS07030	NC_009641	complement(1368324..1369778)	114.854	-0.0545147	-1.03851	0.811162	0.999665	1	0.0908926
NWMN_RS15375	NC_009641	complement(1833283..1833501)	114.898	0.338144	1.26413	0.189345	0.999665	1	0.722746
NWMN_RS00640	NC_009641	140781..141293	115.05	-0.00164037	-1.00114	0.995323	0.999665	1	0.00203593
NWMN_RS07775	NC_009641	complement(1547445..1548017)	115.205	-0.0784264	-1.05587	0.775326	0.999665	1	0.110516
NWMN_RS00770	NC_009641	177248..178090	115.272	-0.0458379	-1.03228	0.835356	0.999665	1	0.0781283
NWMN_RS08945	NC_009641	complement(1768726..1769583)	115.533	0.0808537	1.05764	0.700365	0.999665	1	0.154676
NWMN_RS06415	NC_009641	1245787..1247847	115.932	0.046248	1.03258	0.830098	0.999665	1	0.0808707
NWMN_RS01485	NC_009641	complement(324758..325240)	115.976	0.175053	1.12901	0.490705	0.999665	1	0.309179
NWMN_RS04315	NC_009641	complement(858843..859127)	115.988	0.384864	1.30574	0.238691	0.999665	1	0.622164
NWMN_RS09190	NC_009641	complement(1824429..1825286)	116.264	0.325868	1.25342	0.155233	0.999665	1	0.809016
NWMN_RS07145	NC_009641	1394152..1396554	116.543	0.107657	1.07748	0.718405	0.999665	1	0.143631
NWMN_RS00325	NC_009641	complement(76496..77494)	116.716	0.402418	1.32172	0.199159	0.999665	1	0.700799
NWMN_RS08135	NC_009641	complement(1612866..1613390)	117.314	-0.17636	-1.13003	0.461128	0.999665	1	0.336179
NWMN_RS00905	NC_009641	complement(211175..211519)	117.408	0.546861	1.4609	0.11059	0.999665	1	0.956285
NWMN_RS13505	NC_009641	complement(2578553..2579248)	117.496	0.0246721	1.01725	0.915612	0.999665	1	0.0382887
NWMN_RS09725	NC_009641	complement(1925657..1926694)	117.576	-0.0635169	-1.04501	0.780282	0.999665	1	0.107749
NWMN_RS02855	NC_009641	562084..563448	117.658	0.0380611	1.02673	0.87985	0.999665	1	0.0555912
NWMN_RS01445	NC_009641	318821..320755	117.691	-0.177274	-1.13075	0.465067	0.999665	1	0.332484
NWMN_RS12455	NC_009641	2380574..2381461	117.798	-0.0433758	-1.03052	0.863781	0.999665	1	0.0635964
NWMN_RS10710	NC_009641	complement(2077561..2078118)	118.163	-0.158777	-1.11634	0.488513	0.999665	1	0.311124
NWMN_RS07710	NC_009641	complement(1535651..1536793)	118.212	0.0841061	1.06003	0.712434	0.999665	1	0.147255
NWMN_RS07680	NC_009641	complement(1527492..1528151)	118.277	0.107679	1.07749	0.668698	0.999665	1	0.17477
NWMN_RS02600	NC_009641	518606..519142	118.587	0.125169	1.09064	0.586022	0.999665	1	0.232086
NWMN_RS14150	NC_009641	complement(2710670..2711797)	118.702	0.364606	1.28753	0.308426	0.999665	1	0.510849
NWMN_RS13185	NC_009641	complement(2517406..2518440)	118.704	0.127169	1.09215	0.576327	0.999665	1	0.239331
NWMN_RS11850	NC_009641	complement(2270287..2270490)	118.786	-0.200365	-1.14899	0.394806	0.999665	1	0.403616
NWMN_RS03900	NC_009641	771685..773466	119.01	0.149509	1.10919	0.583072	0.999665	1	0.234278
NWMN_RS02990	NC_009641	594401..595366	119.035	-0.0185445	-1.01294	0.948158	0.999665	1	0.0231195
NWMN_RS12175	NC_009641	complement(2340866..2341714)	119.077	0.00268392	1.00186	0.992732	0.999665	1	0.00316808
NWMN_RS08890	NC_009641	complement(1755538..1757199)	119.174	0.139985	1.10189	0.599643	0.999665	1	0.222107
NWMN_RS13815	NC_009641	complement(2643786..2645339)	119.193	-0.15083	-1.11021	0.633744	0.999665	1	0.198086
NWMN_RS01085	NC_009641	251503..253242	119.353	-0.190139	-1.14087	0.414979	0.999665	1	0.381974
NWMN_RS11200	NC_009641	2149769..2150554	119.571	-0.0156357	-1.0109	0.940796	0.999665	1	0.0265044
NWMN_RS01930	NC_009641	complement(390526..390915)	119.671	0.218038	1.16315	0.553363	0.999665	1	0.25699
NWMN_RS06745	NC_009641	1320758..1322518	120.197	0.176189	1.1299	0.424581	0.999665	1	0.37204
NWMN_RS00720	NC_009641	complement(164102..164659)	120.248	-0.334919	-1.26131	0.318843	0.999665	1	0.496423
NWMN_RS03520	NC_009641	701573..702541	120.313	-0.226155	-1.16971	0.444582	0.999665	1	0.352048
NWMN_RS12240	NC_009641	complement(2354320..2355063)	120.771	-0.041984	-1.02953	0.845805	0.999665	1	0.0727298
NWMN_RS13880	NC_009641	2657325..2659289	120.992	0.0364979	1.02562	0.873142	0.999665	1	0.0589149
NWMN_RS08130	NC_009641	complement(1611616..1612707)	121.201	0.161932	1.11878	0.537106	0.999665	1	0.26994
NWMN_RS12885	NC_009641	2459267..2460526	121.441	0.0901556	1.06449	0.676968	0.999665	1	0.169432
NWMN_RS12155	NC_009641	2338620..2339360	121.962	0.0466572	1.03287	0.848838	0.999665	1	0.071175
NWMN_RS14630	NC_009641	complement(2808216..2809724)	122.088	0.299471	1.23069	0.273093	0.999665	1	0.563689
NWMN_RS03295	NC_009641	656813..657334	122.316	0.0324531	1.02275	0.892989	0.999665	1	0.0491541
NWMN_RS03895	NC_009641	769790..771673	122.384	0.18922	1.14015	0.494386	0.999665	1	0.305934
NWMN_RS10090	NC_009641	complement(1976532..1976846)	122.871	-0.108143	-1.07784	0.702115	0.999665	1	0.153591
NWMN_RS08195	NC_009641	complement(1619257..1620720)	122.964	0.111611	1.08043	0.602753	0.999665	1	0.219861
NWMN_RS00200	NC_009641	44229..44525	123.077	-0.04627	-1.03259	0.852606	0.999665	1	0.0692518
NWMN_RS08960	NC_009641	complement(1774675..1775616)	123.195	0.17082	1.1257	0.49326	0.999665	1	0.306924
NWMN_RS10810	NC_009641	complement(2091997..2092488)	123.38	-0.310827	-1.24042	0.270603	0.999665	1	0.567668
NWMN_RS06635	NC_009641	1295765..1296049	123.424	0.0287564	1.02013	0.897341	0.999665	1	0.0470425
NWMN_RS02450	NC_009641	complement(484699..485817)	123.563	0.0395174	1.02777	0.852686	0.999665	1	0.069211
NWMN_RS11525	NC_009641	2214547..2215194	123.786	0.00968741	1.00674	0.967291	0.999665	1	0.0144431
NWMN_RS09085	NC_009641	complement(1797716..1799182)	124.713	0.0651803	1.04622	0.781431	0.999665	1	0.107109
polC	NC_009641	1289481..1293791	125.189	0.228213	1.17138	0.298828	0.999665	1	0.524578
NWMN_RS11245	NC_009641	complement(2157235..2158185)	125.368	-0.0794387	-1.05661	0.718482	0.999665	1	0.143584
NWMN_RS02130	NC_009641	complement(424342..425004)	125.406	0.263594	1.20047	0.321538	0.999665	1	0.492768
NWMN_RS05000	NC_009641	993716..995227	125.866	-0.126869	-1.09192	0.570642	0.999665	1	0.243636
NWMN_RS06065	NC_009641	complement(1174748..1174933)	126.189	-0.265135	-1.20175	0.341572	0.999665	1	0.466517
NWMN_RS07165	NC_009641	1399590..1399757	126.393	-0.264959	-1.2016	0.405022	0.999665	1	0.392522
NWMN_RS07640	NC_009641	complement(1520174..1521319)	126.477	0.0048691	1.00338	0.981035	0.999665	1	0.00831529
NWMN_RS02730	NC_009641	543010..543486	126.648	-0.0858876	-1.06134	0.712213	0.999665	1	0.14739
NWMN_RS10575	NC_009641	2048177..2049715	126.679	-0.0862487	-1.06161	0.695765	0.999665	1	0.157538
NWMN_RS02340	NC_009641	463405..463719	126.847	-0.171791	-1.12646	0.576639	0.999665	1	0.239096
NWMN_RS06655	NC_009641	1299390..1300307	126.878	0.272807	1.20816	0.295296	0.999665	1	0.529743
NWMN_RS07760	NC_009641	complement(1545215..1545664)	126.951	-0.169708	-1.12483	0.580353	0.999665	1	0.236307
NWMN_RS06365	NC_009641	1235009..1236316	127.298	0.181233	1.13385	0.451543	0.999665	1	0.3453
NWMN_RS08705	NC_009641	complement(1718232..1718705)	127.466	-0.424181	-1.34181	0.144718	0.999665	1	0.839478
NWMN_RS07685	NC_009641	complement(1528141..1528827)	127.508	0.137822	1.10024	0.540556	0.999665	1	0.267159
NWMN_RS06260	NC_009641	1211751..1212242	127.577	-0.0210328	-1.01469	0.934509	0.999665	1	0.0294165
NWMN_RS10535	NC_009641	complement(2039434..2040504)	128.413	0.0225613	1.01576	0.925018	0.999665	1	0.0338497
NWMN_RS13915	NC_009641	2663594..2664400	128.47	0.142006	1.10344	0.593065	0.999665	1	0.226898
NWMN_RS08005	NC_009641	complement(1587952..1589085)	128.519	0.035897	1.02519	0.863007	0.999665	1	0.0639859
NWMN_RS11390	NC_009641	complement(2186991..2189141)	128.883	0.0472669	1.03331	0.83384	0.999665	1	0.0789175
NWMN_RS02230	NC_009641	442963..443658	128.938	0.0291928	1.02044	0.905388	0.999665	1	0.0431654
NWMN_RS08665	NC_009641	complement(1713255..1713710)	129.514	0.00981165	1.00682	0.969882	0.999665	1	0.0132812
NWMN_RS01045	NC_009641	240612..241637	129.595	-0.168296	-1.12373	0.541701	0.999665	1	0.26624
NWMN_RS05275	NC_009641	1046082..1047329	129.743	-0.125827	-1.09113	0.616491	0.999665	1	0.210073
NWMN_RS12730	NC_009641	complement(2426340..2427464)	129.795	0.112222	1.08089	0.595641	0.999665	1	0.225015
NWMN_RS14600	NC_009641	2797620..2798558	130.068	-0.216651	-1.16203	0.477839	0.999665	1	0.320718
NWMN_RS03130	NC_009641	629312..629692	130.365	-0.0107391	-1.00747	0.965315	0.999665	1	0.015331
NWMN_RS09265	NC_009641	complement(1845657..1848071)	130.401	0.183248	1.13544	0.570889	0.999665	1	0.243449
NWMN_RS15300	NC_009641	complement(1293901..1294101)	130.629	0.0815374	1.05815	0.706691	0.999665	1	0.15077
NWMN_RS07540	NC_009641	complement(1470645..1471601)	130.765	0.199567	1.14835	0.386798	0.999665	1	0.412516
NWMN_RS02970	NC_009641	complement(588713..589888)	130.765	0.0333976	1.02342	0.879007	0.999665	1	0.0560078
NWMN_RS04490	NC_009641	883289..884137	131.015	-0.04355	-1.03065	0.8655	0.999665	1	0.062733
NWMN_RS00750	NC_009641	171234..172688	131.867	-0.285139	-1.21853	0.35611	0.999665	1	0.448416
NWMN_RS01950	NC_009641	392936..393565	132.095	-0.180916	-1.1336	0.464241	0.999665	1	0.333256
NWMN_RS05575	NC_009641	complement(1100551..1101483)	133.217	-0.0825697	-1.0589	0.736861	0.999665	1	0.132614
NWMN_RS11910	NC_009641	complement(2291867..2292799)	133.309	0.0494422	1.03486	0.821294	0.999665	1	0.0855012
NWMN_RS00755	NC_009641	172691..173566	133.378	-0.21973	-1.16452	0.503413	0.999665	1	0.298076
NWMN_RS07830	NC_009641	complement(1555144..1556130)	133.395	-0.160676	-1.11781	0.479159	0.999665	1	0.319521
NWMN_RS14620	NC_009641	complement(2804716..2806623)	133.506	0.374152	1.29608	0.107629	0.999665	1	0.968072
NWMN_RS05100	NC_009641	1007972..1008523	133.954	-0.139482	-1.10151	0.611981	0.999665	1	0.213262
NWMN_RS07675	NC_009641	complement(1527146..1527487)	134.039	0.180998	1.13367	0.604496	0.999665	1	0.218606
NWMN_RS12965	NC_009641	2473803..2474441	134.425	-0.0497794	-1.03511	0.823433	0.999665	1	0.0843716
NWMN_RS03710	NC_009641	734957..736630	134.701	-0.0337497	-1.02367	0.881226	0.999665	1	0.0549127
NWMN_RS06375	NC_009641	1237420..1238163	134.757	-0.0431028	-1.03033	0.872837	0.999665	1	0.0590669
NWMN_RS02440	NC_009641	483266..483751	135.207	0.00847703	1.00589	0.971152	0.999665	1	0.012713
NWMN_RS09130	NC_009641	complement(1809347..1811053)	135.295	-0.333922	-1.26044	0.229847	0.999665	1	0.638561
NWMN_RS03810	NC_009641	755565..756548	135.395	0.235392	1.17723	0.420704	0.999665	1	0.376023
NWMN_RS02085	NC_009641	complement(415758..416141)	135.441	0.0672294	1.0477	0.811675	0.999665	1	0.0906181
NWMN_RS07160	NC_009641	1398764..1399615	135.454	-0.172494	-1.12701	0.498848	0.999665	1	0.302032
NWMN_RS11785	NC_009641	2258552..2258680	135.977	0.113124	1.08157	0.715741	0.999665	1	0.145244
NWMN_RS06910	NC_009641	1350166..1350303	136.166	-0.914546	-1.88498	0.0167708	0.999665	1	1.77545
NWMN_RS05965	NC_009641	1159258..1161606	136.227	0.0313506	1.02197	0.907769	0.999665	1	0.0420245
NWMN_RS03840	NC_009641	complement(760554..761267)	136.277	-0.0882221	-1.06306	0.676828	0.999665	1	0.169522
NWMN_RS12550	NC_009641	complement(2395659..2396105)	136.371	0.144598	1.10542	0.552457	0.999665	1	0.257702
NWMN_RS15205	NC_009641	783847..784113	136.838	-0.505179	-1.4193	0.174249	0.999665	1	0.75883
NWMN_RS07765	NC_009641	complement(1545756..1546700)	137.122	0.0426483	1.03	0.864137	0.999665	1	0.0634173
NWMN_RS14475	NC_009641	complement(2770908..2771168)	137.369	-0.653149	-1.5726	0.0489325	0.999665	1	1.3104
NWMN_RS05175	NC_009641	complement(1025453..1025923)	137.785	0.344745	1.26993	0.188724	0.999665	1	0.724172
NWMN_RS15445	NC_009641	2043884..2044081	137.958	0.053376	1.03769	0.833271	0.999665	1	0.079214
NWMN_RS02825	NC_009641	complement(555714..556928)	138.356	-0.162173	-1.11897	0.51797	0.999665	1	0.285696
NWMN_RS07980	NC_009641	complement(1583010..1584659)	138.363	0.0616487	1.04366	0.865699	0.999665	1	0.0626332
NWMN_RS08560	NC_009641	complement(1689759..1690901)	138.774	0.141682	1.10319	0.51459	0.999665	1	0.288539
NWMN_RS06130	NC_009641	complement(1186112..1187059)	138.808	0.00111703	1.00077	0.997367	0.999665	1	0.00114503
NWMN_RS07700	NC_009641	complement(1533486..1534457)	138.92	-0.136992	-1.09961	0.537493	0.999665	1	0.269627
NWMN_RS08375	NC_009641	complement(1654736..1656559)	138.967	0.01834	1.01279	0.928895	0.999665	1	0.0320334
NWMN_RS10075	NC_009641	1973998..1974228	139.07	0.0391525	1.02751	0.905334	0.999665	1	0.0431914
NWMN_RS15635	NC_009641	2771109..2771300	139.076	-0.475812	-1.3907	0.0415124	0.999665	1	1.38182
NWMN_RS12445	NC_009641	complement(2378252..2380387)	139.115	0.0315049	1.02208	0.925105	0.999665	1	0.033809
NWMN_RS11385	NC_009641	complement(2186543..2186998)	139.189	-0.124481	-1.09012	0.61382	0.999665	1	0.211959
NWMN_RS05955	NC_009641	1156942..1157463	139.329	-0.298699	-1.23003	0.228464	0.999665	1	0.641181
NWMN_RS10420	NC_009641	complement(2021835..2022014)	139.44	0.345343	1.27045	0.203183	0.999665	1	0.692112
NWMN_RS13965	NC_009641	complement(2671447..2672346)	139.68	-0.158743	-1.11631	0.479024	0.999665	1	0.319643
NWMN_RS14160	NC_009641	complement(2713289..2713777)	139.684	0.25105	1.19007	0.434519	0.999665	1	0.361991
NWMN_RS15475	NC_009641	complement(2091527..2091710)	139.772	-0.383255	-1.30428	0.196058	0.999665	1	0.707616
NWMN_RS14470	NC_009641	complement(2770401..2770898)	139.883	-0.189681	-1.14051	0.438235	0.999665	1	0.358293
NWMN_RS02345	NC_009641	complement(464009..464269)	140.051	0.153841	1.11253	0.536377	0.999665	1	0.27053
NWMN_RS04905	NC_009641	970601..970948	140.571	-0.0662966	-1.04703	0.829942	0.999665	1	0.0809523
NWMN_RS14140	NC_009641	complement(2708250..2709758)	140.588	0.123638	1.08948	0.739836	0.999665	1	0.130865
NWMN_RS08585	NC_009641	1693438..1694712	140.652	-0.107269	-1.07719	0.633746	0.999665	1	0.198085
NWMN_RS03290	NC_009641	655490..656785	140.902	-0.0457161	-1.0322	0.838614	0.999665	1	0.0764378
NWMN_RS14855	NC_009641	2858136..2858600	141.227	0.613783	1.53027	0.0184235	0.999665	1	1.73463
NWMN_RS04630	NC_009641	complement(906085..907581)	141.815	0.0221402	1.01546	0.925373	0.999665	1	0.0336831
NWMN_RS09510	NC_009641	complement(1888314..1888697)	141.844	-0.056748	-1.04012	0.826537	0.999665	1	0.0827377
NWMN_RS06760	NC_009641	1323906..1325450	142.773	0.0360232	1.02528	0.880797	0.999665	1	0.0551242
NWMN_RS06310	NC_009641	1223523..1223735	142.909	-0.411088	-1.32969	0.206678	0.999665	1	0.684706
NWMN_RS06625	NC_009641	1294081..1294548	143.075	-0.000852854	-1.00059	0.997488	0.999665	1	0.00109252
NWMN_RS01680	NC_009641	343048..343962	143.577	0.141407	1.10298	0.563903	0.999665	1	0.248796
NWMN_RS10030	NC_009641	complement(1964498..1965448)	143.633	-0.0636962	-1.04514	0.771659	0.999665	1	0.112575
NWMN_RS11510	NC_009641	complement(2212355..2212564)	143.848	0.01973	1.01377	0.950998	0.999665	1	0.0218205
NWMN_RS06320	NC_009641	complement(1224836..1226533)	144.077	0.0321065	1.0225	0.886568	0.999665	1	0.0522881
NWMN_RS01375	NC_009641	303797..304687	144.343	-0.526787	-1.44072	0.147265	0.999665	1	0.8319
NWMN_RS03025	NC_009641	600672..601238	145.017	0.135176	1.09823	0.639536	0.999665	1	0.194135
NWMN_RS00780	NC_009641	179002..180114	145.244	0.11475	1.08279	0.6053	0.999665	1	0.218029
NWMN_RS06360	NC_009641	1234077..1235012	145.44	0.177108	1.13062	0.434607	0.999665	1	0.361903
NWMN_RS04550	NC_009641	892519..893733	145.466	0.263829	1.20066	0.252442	0.999665	1	0.597839
NWMN_RS14345	NC_009641	complement(2745351..2745545)	145.603	-0.157191	-1.11511	0.653663	0.999665	1	0.184646
NWMN_RS08655	NC_009641	complement(1711603..1712607)	145.836	-0.0451831	-1.03181	0.834023	0.999665	1	0.0788222
NWMN_RS12735	NC_009641	complement(2427775..2428413)	145.857	-0.197891	-1.14702	0.349994	0.999665	1	0.45594
NWMN_RS07175	NC_009641	1401439..1403961	146.091	0.0815609	1.05816	0.701162	0.999665	1	0.154182
NWMN_RS04940	NC_009641	complement(977780..978865)	146.465	-0.0140828	-1.00981	0.953158	0.999665	1	0.020835
NWMN_RS13510	NC_009641	complement(2579248..2580189)	146.742	0.0640486	1.0454	0.759203	0.999665	1	0.119642
NWMN_RS08290	NC_009641	complement(1639489..1639893)	147.08	0.0987837	1.07087	0.704296	0.999665	1	0.152245
NWMN_RS08235	NC_009641	complement(1627026..1627916)	147.164	-0.0715813	-1.05087	0.764924	0.999665	1	0.116382
NWMN_RS06370	NC_009641	1236319..1237413	147.259	0.148383	1.10833	0.556892	0.999665	1	0.254229
NWMN_RS01105	NC_009641	complement(255343..256047)	147.563	-0.0537926	-1.03799	0.838688	0.999665	1	0.0763995
NWMN_RS09705	NC_009641	complement(1922375..1922929)	147.584	0.0165123	1.01151	0.941062	0.999665	1	0.0263818
NWMN_RS13920	NC_009641	complement(2664520..2665191)	147.877	-0.0583421	-1.04127	0.841896	0.999665	1	0.0747416
NWMN_RS03425	NC_009641	complement(681871..682800)	147.915	-3.65366	-12.5852	1.11e-16	0	0	15.9547
NWMN_RS06640	NC_009641	1296046..1296363	148.001	-0.0653936	-1.04637	0.830065	0.999665	1	0.0808878
NWMN_RS02380	NC_009641	472587..473261	148.29	0.0766094	1.05454	0.724344	0.999665	1	0.140055
NWMN_RS14375	NC_009641	2752015..2752344	148.603	0.207707	1.15485	0.492494	0.999665	1	0.307599
NWMN_RS12760	NC_009641	complement(2434143..2434940)	148.624	0.177554	1.13096	0.477228	0.999665	1	0.321274
NWMN_RS11150	NC_009641	complement(2141602..2142045)	148.787	0.225381	1.16909	0.348027	0.999665	1	0.458387
NWMN_RS09780	NC_009641	complement(1937045..1938241)	148.949	0.109857	1.07912	0.610395	0.999665	1	0.214389
NWMN_RS04595	NC_009641	899922..901397	149.13	-0.174522	-1.12859	0.436021	0.999665	1	0.360493
NWMN_RS04435	NC_009641	complement(873243..874094)	149.496	0.0613271	1.04343	0.789371	0.999665	1	0.102719
NWMN_RS07295	NC_009641	1425782..1427596	149.736	-0.073022	-1.05192	0.741192	0.999665	1	0.13007
NWMN_RS03060	NC_009641	complement(617097..617762)	149.75	0.181845	1.13433	0.393865	0.999665	1	0.404653
NWMN_RS01140	NC_009641	complement(260827..261231)	150.002	0.0478302	1.03371	0.881272	0.999665	1	0.05489
NWMN_RS13845	NC_009641	complement(2650905..2652182)	150.403	0.129695	1.09406	0.560377	0.999665	1	0.25152
NWMN_RS08620	NC_009641	complement(1700948..1703137)	150.916	0.12777	1.0926	0.657555	0.999665	1	0.182068
NWMN_RS05940	NC_009641	1152794..1155196	151.024	0.0341597	1.02396	0.878392	0.999665	1	0.0563117
NWMN_RS11085	NC_009641	2128167..2128880	151.326	-0.105548	-1.0759	0.675064	0.999665	1	0.170655
NWMN_RS09270	NC_009641	complement(1848362..1849543)	151.567	0.13374	1.09713	0.553348	0.999665	1	0.257002
NWMN_RS07500	NC_009641	complement(1465657..1467147)	151.778	0.147101	1.10734	0.564145	0.999665	1	0.248609
NWMN_RS12205	NC_009641	2347265..2347690	151.942	0.634799	1.55272	0.0389511	0.999665	1	1.40948
NWMN_RS11715	NC_009641	complement(2244285..2245544)	152.027	0.000971808	1.00067	0.996351	0.999665	1	0.00158772
NWMN_RS07975	NC_009641	1582034..1582927	152.268	0.0957198	1.0686	0.653543	0.999665	1	0.184726
NWMN_RS13115	NC_009641	2501735..2502679	152.39	-0.0369784	-1.02596	0.858129	0.999665	1	0.0664475
NWMN_RS06230	NC_009641	1205046..1205336	152.957	0.0231308	1.01616	0.948846	0.999665	1	0.0228043
NWMN_RS05465	NC_009641	complement(1082358..1082525)	153.076	-0.360499	-1.28387	0.102597	0.999665	1	0.988866
NWMN_RS08950	NC_009641	complement(1769778..1771007)	153.22	0.102835	1.07388	0.641614	0.999665	1	0.192726
NWMN_RS08265	NC_009641	complement(1634487..1635305)	153.265	0.0337676	1.02368	0.890216	0.999665	1	0.0505047
NWMN_RS03415	NC_009641	677871..678329	153.609	0.116793	1.08432	0.70027	0.999665	1	0.154734
NWMN_RS13240	NC_009641	complement(2531209..2532033)	154.625	-0.0490016	-1.03455	0.825306	0.999665	1	0.0833848
NWMN_RS03135	NC_009641	629825..630193	154.799	0.233422	1.17562	0.344635	0.999665	1	0.462641
NWMN_RS00310	NC_009641	71507..73099	155.359	0.280946	1.21499	0.449907	0.999665	1	0.346878
NWMN_RS04620	NC_009641	complement(905311..905604)	155.666	-0.205802	-1.15333	0.551182	0.999665	1	0.258705
NWMN_RS14450	NC_009641	complement(2767287..2767382)	155.764	-0.323988	-1.25179	0.217313	0.999665	1	0.662914
NWMN_RS11430	NC_009641	complement(2193212..2194360)	156.314	0.0160243	1.01117	0.944763	0.999665	1	0.024677
NWMN_RS08270	NC_009641	complement(1635316..1635939)	156.502	0.171614	1.12632	0.429897	0.999665	1	0.366636
NWMN_RS13275	NC_009641	complement(2535803..2536402)	156.544	-0.126884	-1.09193	0.564159	0.999665	1	0.248599
NWMN_RS00435	NC_009641	99463..100062	156.565	-0.321559	-1.24968	0.212275	0.999665	1	0.673101
NWMN_RS11190	NC_009641	complement(2147326..2148585)	156.584	-0.262813	-1.19982	0.289037	0.999665	1	0.539047
NWMN_RS14390	NC_009641	complement(2754920..2755132)	156.718	-0.244786	-1.18492	0.497544	0.999665	1	0.303169
NWMN_RS10790	NC_009641	2089120..2089380	156.783	-0.384339	-1.30526	0.25639	0.999665	1	0.591099
NWMN_RS04735	NC_009641	933682..934071	157.053	0.140876	1.10257	0.561785	0.999665	1	0.25043
NWMN_RS11895	NC_009641	2281347..2282453	157.196	0.313308	1.24255	0.298424	0.999665	1	0.525166
NWMN_RS13995	NC_009641	complement(2677141..2677485)	157.679	0.0279173	1.01954	0.917852	0.999665	1	0.0372273
NWMN_RS13230	NC_009641	complement(2529479..2530210)	157.786	-0.177821	-1.13117	0.517233	0.999665	1	0.286314
NWMN_RS03650	NC_009641	725671..726891	158.029	0.060059	1.04251	0.77547	0.999665	1	0.110435
NWMN_RS13225	NC_009641	complement(2527008..2529413)	158.059	-0.0530031	-1.03742	0.801013	0.999665	1	0.0963602
NWMN_RS04900	NC_009641	complement(969822..970415)	158.297	0.0836331	1.05968	0.742668	0.999665	1	0.129205
NWMN_RS07140	NC_009641	1392161..1394152	158.434	0.0490905	1.03461	0.875702	0.999665	1	0.0576439
NWMN_RS12715	NC_009641	2424433..2424933	158.528	-0.13252	-1.09621	0.609613	0.999665	1	0.214946
NWMN_RS04220	NC_009641	840472..840930	158.811	0.314935	1.24396	0.22202	0.999665	1	0.653609
NWMN_RS00725	NC_009641	complement(164726..166366)	158.861	-0.162877	-1.11952	0.557234	0.999665	1	0.253963
NWMN_RS01685	NC_009641	344123..344473	158.922	-0.0773194	-1.05506	0.77398	0.999665	1	0.11127
NWMN_RS02815	NC_009641	554055..554942	158.933	-0.155456	-1.11377	0.485507	0.999665	1	0.313805
NWMN_RS07395	NC_009641	1446107..1446295	159.048	-0.563702	-1.47806	0.0129596	0.999665	1	1.88741
NWMN_RS07920	NC_009641	complement(1572387..1573118)	159.445	0.0399839	1.0281	0.872463	0.999665	1	0.059253
NWMN_RS03705	NC_009641	733329..734960	159.536	0.047946	1.03379	0.811083	0.999665	1	0.0909346
NWMN_RS06195	NC_009641	1197324..1198673	159.673	0.0599134	1.0424	0.793879	0.999665	1	0.100246
NWMN_RS09775	NC_009641	complement(1934119..1937055)	160.377	0.135735	1.09865	0.514518	0.999665	1	0.2886
NWMN_RS00965	NC_009641	complement(226397..226570)	160.519	-0.387037	-1.3077	0.0980434	0.999665	1	1.00858
NWMN_RS02335	NC_009641	463063..463386	161.914	-0.121172	-1.08762	0.676953	0.999665	1	0.169442
NWMN_RS08660	NC_009641	complement(1712639..1713241)	162.282	-0.0364518	-1.02559	0.879124	0.999665	1	0.05595
NWMN_RS08120	NC_009641	complement(1608785..1610257)	162.604	0.0644328	1.04567	0.793993	0.999665	1	0.100183
NWMN_RS14025	NC_009641	complement(2683760..2684623)	162.846	-0.00901704	-1.00627	0.966487	0.999665	1	0.0148038
NWMN_RS11915	NC_009641	complement(2292801..2293610)	162.848	-0.00626866	-1.00435	0.976602	0.999665	1	0.0102826
NWMN_RS07560	NC_009641	complement(1473903..1474124)	163.016	-0.20079	-1.14933	0.397542	0.999665	1	0.400617
NWMN_RS03595	NC_009641	715225..716232	163.217	0.122388	1.08854	0.620558	0.999665	1	0.207217
NWMN_RS08125	NC_009641	complement(1610250..1611596)	163.44	0.0624786	1.04426	0.813933	0.999665	1	0.0894112
NWMN_RS14130	NC_009641	complement(2705648..2706646)	164.213	-0.0310385	-1.02175	0.902775	0.999665	1	0.0444207
NWMN_RS08330	NC_009641	complement(1645088..1646434)	164.295	0.156971	1.11494	0.562394	0.999665	1	0.249959
NWMN_RS10640	NC_009641	2063952..2065028	164.428	-0.0885948	-1.06333	0.704539	0.999665	1	0.152095
NWMN_RS06340	NC_009641	1229064..1231472	164.47	0.0198953	1.01389	0.920518	0.999665	1	0.0359679
NWMN_RS07155	NC_009641	1396804..1398264	164.915	0.144985	1.10572	0.586828	0.999665	1	0.231489
NWMN_RS04120	NC_009641	816428..819274	165.134	0.0865163	1.0618	0.681645	0.999665	1	0.166442
NWMN_RS04910	NC_009641	970965..971600	165.201	0.191721	1.14213	0.37935	0.999665	1	0.42096
NWMN_RS12940	NC_009641	complement(2469536..2470585)	165.431	-0.0214056	-1.01495	0.922542	0.999665	1	0.0350137
NWMN_RS08625	NC_009641	complement(1703565..1704083)	165.469	-0.0245795	-1.01718	0.912671	0.999665	1	0.0396857
NWMN_RS06190	NC_009641	1196357..1197322	165.545	-0.0574219	-1.0406	0.80057	0.999665	1	0.0966006
NWMN_RS14095	NC_009641	2698677..2699225	165.923	-0.136706	-1.09939	0.522964	0.999665	1	0.281528
NWMN_RS08540	NC_009641	complement(1682058..1684688)	165.925	0.193995	1.14393	0.345289	0.999665	1	0.461817
NWMN_RS08810	NC_009641	complement(1738498..1739106)	165.928	-0.109703	-1.07901	0.637653	0.999665	1	0.195416
NWMN_RS10400	NC_009641	2019403..2019639	166.109	-0.484506	-1.39911	0.044111	0.999665	1	1.35545
NWMN_RS15320	NC_009641	complement(1390463..1390642)	166.171	-0.453816	-1.36966	0.0791179	0.999665	1	1.10173
NWMN_RS05110	NC_009641	1009845..1011056	166.244	0.0590758	1.0418	0.779387	0.999665	1	0.108247
NWMN_RS01705	NC_009641	345659..346216	166.426	0.0276661	1.01936	0.901682	0.999665	1	0.0449467
NWMN_RS07000	NC_009641	1363375..1364655	166.782	-0.266276	-1.2027	0.312848	0.999665	1	0.504667
NWMN_RS00110	NC_009641	27465..28799	167.079	0.0402921	1.02832	0.86027	0.999665	1	0.0653654
NWMN_RS08240	NC_009641	complement(1627926..1629272)	167.249	0.0878925	1.06282	0.76765	0.999665	1	0.114837
NWMN_RS12590	NC_009641	complement(2401421..2402203)	167.433	-0.141771	-1.10326	0.530665	0.999665	1	0.275179
NWMN_RS00305	NC_009641	70772..71245	167.572	0.237422	1.17888	0.494362	0.999665	1	0.305955
NWMN_RS14440	NC_009641	complement(2763498..2765348)	167.752	0.0892845	1.06384	0.840005	0.999665	1	0.0757183
NWMN_RS08395	NC_009641	complement(1660438..1660899)	168.024	0.209145	1.156	0.437691	0.999665	1	0.358832
NWMN_RS13910	NC_009641	2663139..2663423	168.286	-0.125029	-1.09053	0.690401	0.999665	1	0.160899
NWMN_RS02885	NC_009641	569416..570162	168.506	0.0965861	1.06924	0.693968	0.999665	1	0.158661
NWMN_RS09185	NC_009641	complement(1823804..1824400)	168.921	0.224348	1.16825	0.272428	0.999665	1	0.564748
NWMN_RS06440	NC_009641	complement(1251382..1251480)	168.928	-0.179229	-1.13228	0.49839	0.999665	1	0.302431
NWMN_RS06385	NC_009641	1240382..1241257	169.024	0.105063	1.07554	0.681788	0.999665	1	0.166351
NWMN_RS12710	NC_009641	2423774..2424196	169.024	-0.0366628	-1.02574	0.907976	0.999665	1	0.0419256
NWMN_RS08060	NC_009641	complement(1599724..1599954)	169.325	-0.00789607	-1.00549	0.977927	0.999665	1	0.00969354
NWMN_RS03635	NC_009641	723706..724350	169.448	-0.00603654	-1.00419	0.981061	0.999665	1	0.00830379
NWMN_RS12565	NC_009641	2397923..2398417	170.209	0.143129	1.1043	0.580541	0.999665	1	0.236167
NWMN_RS04715	NC_009641	924420..924995	170.552	-0.00756594	-1.00526	0.975966	0.999665	1	0.0105653
NWMN_RS08990	NC_009641	complement(1780333..1781451)	170.682	-0.310528	-1.24016	0.293151	0.999665	1	0.532909
NWMN_RS08880	NC_009641	complement(1750628..1753258)	170.855	0.0707219	1.05024	0.732671	0.999665	1	0.135091
NWMN_RS08600	NC_009641	complement(1696107..1697873)	171.608	0.0856108	1.06114	0.764463	0.999665	1	0.116643
NWMN_RS02660	NC_009641	527098..527670	172.058	0.0733904	1.05219	0.73326	0.999665	1	0.134742
NWMN_RS13485	NC_009641	complement(2574525..2575376)	172.645	-0.110826	-1.07985	0.595401	0.999665	1	0.22519
NWMN_RS08895	NC_009641	complement(1757199..1757903)	172.76	-0.127141	-1.09213	0.579429	0.999665	1	0.237
NWMN_RS08070	NC_009641	complement(1601301..1601690)	172.78	0.222388	1.16666	0.411717	0.999665	1	0.385402
NWMN_RS10415	NC_009641	2020923..2021855	173.129	0.682617	1.60505	0.0393448	0.999665	1	1.40511
NWMN_RS06605	NC_009641	1285189..1285971	173.197	-0.126458	-1.09161	0.567577	0.999665	1	0.245976
NWMN_RS04975	NC_009641	986732..986992	173.241	-0.125818	-1.09113	0.718479	0.999665	1	0.143586
NWMN_RS13795	NC_009641	complement(2635324..2638146)	173.528	0.0918633	1.06575	0.671892	0.999665	1	0.1727
NWMN_RS15465	NC_009641	complement(2091215..2091469)	173.55	-0.0994683	-1.07138	0.775738	0.999665	1	0.110285
NWMN_RS02875	NC_009641	567611..569011	173.716	0.185876	1.13751	0.417822	0.999665	1	0.379009
NWMN_RS08300	NC_009641	complement(1640251..1640718)	173.868	-0.116144	-1.08383	0.626503	0.999665	1	0.203077
NWMN_RS13050	NC_009641	complement(2488988..2490466)	173.906	0.0022562	1.00157	0.992412	0.999665	1	0.00330814
NWMN_RS11500	NC_009641	2210624..2211826	174.236	0.0680237	1.04828	0.75656	0.999665	1	0.121156
NWMN_RS04330	NC_009641	complement(860189..860449)	174.268	0.192288	1.14257	0.618595	0.999665	1	0.208594
NWMN_RS04510	NC_009641	887454..887837	174.434	0.100058	1.07182	0.671316	0.999665	1	0.173073
NWMN_RS03005	NC_009641	complement(597826..598488)	174.468	-0.0303407	-1.02125	0.906725	0.999665	1	0.0425246
NWMN_RS07340	NC_009641	1434322..1435923	174.64	0.0385211	1.02706	0.859451	0.999665	1	0.0657786
NWMN_RS07020	NC_009641	complement(1367792..1368106)	175.744	-0.0971725	-1.06967	0.736031	0.999665	1	0.133104
NWMN_RS08860	NC_009641	complement(1747226..1747696)	176.254	0.00687885	1.00478	0.975792	0.999665	1	0.0106427
NWMN_RS13925	NC_009641	2665461..2666453	176.387	0.0680478	1.0483	0.821168	0.999665	1	0.0855682
NWMN_RS01065	NC_009641	245935..246960	176.845	0.0656425	1.04655	0.768209	0.999665	1	0.114521
NWMN_RS06035	NC_009641	1172160..1172666	177.042	0.16936	1.12456	0.506076	0.999665	1	0.295784
NWMN_RS06645	NC_009641	1296368..1298485	177.534	0.0428621	1.03016	0.847634	0.999665	1	0.0717919
NWMN_RS11285	NC_009641	complement(2166382..2167407)	177.898	0.16086	1.11795	0.460628	0.999665	1	0.33665
NWMN_RS14135	NC_009641	complement(2706669..2707823)	178.069	0.0535892	1.03784	0.812039	0.999665	1	0.0904232
NWMN_RS09180	NC_009641	complement(1819959..1823783)	178.622	0.196453	1.14588	0.483252	0.999665	1	0.315827
NWMN_RS12890	NC_009641	complement(2460592..2461278)	178.915	-0.0535807	-1.03784	0.850854	0.999665	1	0.0701449
NWMN_RS07550	NC_009641	complement(1472478..1473602)	178.95	0.0472196	1.03327	0.826589	0.999665	1	0.0827103
NWMN_RS09210	NC_009641	complement(1827361..1828203)	179.096	0.132069	1.09586	0.524555	0.999665	1	0.280209
NWMN_RS12705	NC_009641	complement(2422444..2423526)	179.178	0.188042	1.13922	0.521389	0.999665	1	0.282838
NWMN_RS08695	NC_009641	complement(1716997..1717839)	179.201	0.12066	1.08723	0.555404	0.999665	1	0.255391
NWMN_RS08425	NC_009641	complement(1663936..1664226)	179.324	0.0894653	1.06398	0.746051	0.999665	1	0.127232
NWMN_RS10390	NC_009641	2017609..2017839	179.437	-0.0186051	-1.01298	0.955312	0.999665	1	0.0198548
NWMN_RS07595	NC_009641	complement(1507941..1509332)	179.643	-0.185527	-1.13723	0.385387	0.999665	1	0.414103
NWMN_RS11820	NC_009641	complement(2264475..2265413)	179.725	-0.252427	-1.19121	0.297035	0.999665	1	0.527192
NWMN_RS13570	NC_009641	complement(2591865..2592131)	179.753	-0.0457797	-1.03224	0.890002	0.999665	1	0.0506091
NWMN_RS13790	NC_009641	complement(2634278..2635144)	180.624	-0.180805	-1.13352	0.421765	0.999665	1	0.374929
NWMN_RS05095	NC_009641	complement(1007592..1007882)	181.11	-0.423141	-1.34084	0.143237	0.999665	1	0.843944
glnQ	NC_009641	complement(1950194..1950922)	181.198	-0.102087	-1.07332	0.793851	0.999665	1	0.100261
NWMN_RS04045	NC_009641	complement(800481..801551)	181.277	-0.204214	-1.15206	0.362099	0.999665	1	0.441173
nusA	NC_009641	1294569..1295744	182.109	0.252439	1.19122	0.300212	0.999665	1	0.522571
NWMN_RS14435	NC_009641	complement(2762965..2763501)	182.21	-0.0416769	-1.02931	0.900957	0.999665	1	0.0452959
NWMN_RS07915	NC_009641	complement(1571852..1572394)	182.405	-0.183741	-1.13583	0.375484	0.999665	1	0.425409
NWMN_RS07205	NC_009641	1408869..1409900	182.554	0.0965593	1.06922	0.673649	0.999665	1	0.171566
NWMN_RS03685	NC_009641	complement(730351..730917)	183.354	0.348725	1.27343	0.13025	0.999665	1	0.885222
NWMN_RS01395	NC_009641	306964..307914	183.803	0.0931025	1.06666	0.681211	0.999665	1	0.166718
nsaS	NC_009641	complement(2775182..2776069)	184.335	0.0485772	1.03424	0.833543	0.999665	1	0.0790722
NWMN_RS12950	NC_009641	2471660..2472151	184.571	-0.179477	-1.13247	0.416942	0.999665	1	0.379924
NWMN_RS04645	NC_009641	complement(908336..910741)	184.798	0.0206613	1.01442	0.919853	0.999665	1	0.0362816
NWMN_RS12810	NC_009641	complement(2441978..2442613)	186.084	0.171389	1.12614	0.505463	0.999665	1	0.296311
NWMN_RS13110	NC_009641	2501066..2501689	186.147	-0.0709641	-1.05042	0.772199	0.999665	1	0.112271
NWMN_RS02565	NC_009641	512949..513296	186.258	0.0659621	1.04678	0.792384	0.999665	1	0.101064
NWMN_RS12775	NC_009641	complement(2436664..2437401)	186.602	0.026837	1.01878	0.899178	0.999665	1	0.0461542
NWMN_RS06380	NC_009641	1238160..1240154	186.624	0.100148	1.07188	0.652491	0.999665	1	0.185425
NWMN_RS03315	NC_009641	659531..661192	186.922	0.0215489	1.01505	0.93994	0.999665	1	0.0269
NWMN_RS07615	NC_009641	complement(1513570..1514448)	187.014	-0.0429475	-1.03022	0.856483	0.999665	1	0.0672814
NWMN_RS06610	NC_009641	1286208..1287494	187.606	0.0535978	1.03785	0.812218	0.999665	1	0.0903275
NWMN_RS11680	NC_009641	complement(2237415..2238251)	187.705	-0.129842	-1.09417	0.57535	0.999665	1	0.240068
NWMN_RS12110	NC_009641	complement(2329751..2330635)	187.752	0.0116017	1.00807	0.964014	0.999665	1	0.0159165
NWMN_RS04545	NC_009641	891065..892522	187.891	0.286054	1.2193	0.195525	0.999665	1	0.708798
NWMN_RS03920	NC_009641	777821..778363	188.061	0.117124	1.08457	0.616992	0.999665	1	0.20972
NWMN_RS14860	NC_009641	2858838..2860256	188.447	0.0611396	1.04329	0.78883	0.999665	1	0.103017
NWMN_RS06155	NC_009641	1188857..1189552	188.673	0.132513	1.0962	0.592229	0.999665	1	0.227511
NWMN_RS13160	NC_009641	2512765..2513193	189.742	0.144753	1.10554	0.638306	0.999665	1	0.194971
NWMN_RS14280	NC_009641	2733965..2735029	190.152	0.050289	1.03547	0.842551	0.999665	1	0.0744037
NWMN_RS02590	NC_009641	515662..517635	190.246	0.126991	1.09201	0.538846	0.999665	1	0.268535
NWMN_RS02880	NC_009641	569004..569408	190.614	0.292591	1.22484	0.264806	0.999665	1	0.577073
NWMN_RS02675	NC_009641	532692..533885	190.728	0.0756458	1.05383	0.791429	0.999665	1	0.101588
NWMN_RS04980	NC_009641	986992..988554	190.767	-0.0178365	-1.01244	0.95151	0.999665	1	0.0215867
NWMN_RS05930	NC_009641	1150615..1151355	190.953	-0.0212462	-1.01484	0.919009	0.999665	1	0.0366802
NWMN_RS02700	NC_009641	536541..537080	191.069	0.0636223	1.04509	0.80727	0.999665	1	0.0929813
NWMN_RS04025	NC_009641	796459..797583	191.088	-0.0414879	-1.02917	0.868248	0.999665	1	0.061356
NWMN_RS06265	NC_009641	1212242..1213159	191.296	-0.018807	-1.01312	0.9327	0.999665	1	0.030258
NWMN_RS12150	NC_009641	complement(2337623..2338414)	191.316	0.085213	1.06084	0.715414	0.999665	1	0.145443
[truncated: 980 more rows]

## Sheet: below 5 RPKM removed
Name	Chromosome	Region	Max group mean	Log₂ fold change	Fold change	P-value	FDR p-value	Bonferroni	-log10(p-value)
NWMN_RS03430	NC_009641	complement(682797..683633)	100.567	-3.5157	-11.4375	1.11e-16	0	0	15.9547		NOTE: p-value in volcano plot set to -log10 of 5
NWMN_RS03425	NC_009641	complement(681871..682800)	147.915	-3.65366	-12.5852	1.11e-16	0	0	15.9547
NWMN_RS03435	NC_009641	complement(683627..684370)	204.765	-3.60757	-12.1895	1.11e-16	0	0	15.9547
NWMN_RS13325	NC_009641	complement(2543597..2544463)	1315.53	3.30649	9.89356	1.11e-16	0	0	15.9547
NWMN_RS13255	NC_009641	complement(2533123..2534718)	66.4259	1.04444	2.06257	0.000230151	0.137446	0.687231	3.63799
NWMN_RS13320	NC_009641	complement(2542585..2543271)	1195.27	-1.13679	-2.19892	0.000362642	0.154693	1	3.44052
NWMN_RS04985	NC_009641	988856..989659	791.156	0.753849	1.68629	0.000523756	0.195492	1	3.28087
NWMN_RS08205	NC_009641	complement(1621480..1621629)	890.509	-1.06975	-2.09907	0.000728507	0.231	1	3.13757
NWMN_RS07780	NC_009641	1547944..1548258	94.5911	-0.848755	-1.80095	0.00077361	0.231	1	3.11148
NWMN_RS14040	NC_009641	complement(2686109..2686213)	49.7316	-0.95757	-1.94204	0.00164164	0.445629	1	2.78472
NWMN_RS15385	NC_009641	complement(1854227..1854418)	106.395	-1.00125	-2.00173	0.00269584	0.645048	1	2.56931
NWMN_RS15645	NC_009641	2836341..2836528	28.9948	-1.07532	-2.10718	0.00334973	0.645048	1	2.47499
NWMN_RS02650	NC_009641	complement(526042..526152)	2310.48	-0.811166	-1.75463	0.00353379	0.645048	1	2.45176
NWMN_RS10520	NC_009641	2037923..2038423	6758.5	-0.861733	-1.81722	0.00358625	0.645048	1	2.44536
NWMN_RS07935	NC_009641	complement(1574730..1575179)	754.799	-0.793411	-1.73317	0.00374381	0.645048	1	2.42669
NWMN_RS07390	NC_009641	complement(1445872..1446072)	12132.8	-0.841086	-1.7914	0.00387713	0.645048	1	2.41149
NWMN_RS05455	NC_009641	complement(1080078..1080269)	235.857	-0.815983	-1.7605	0.00413313	0.645048	1	2.38372
NWMN_RS05895	NC_009641	1145481..1146164	6.977	-0.824778	-1.77126	0.00431684	0.645048	1	2.36483
NWMN_RS05350	NC_009641	1060677..1060832	15.0218	-1.27932	-2.42725	0.00432049	0.645048	1	2.36447
NWMN_RS13315	NC_009641	2542327..2542431	304.475	0.872197	1.83045	0.00700069	0.995432	1	2.15486
NWMN_RS04610	NC_009641	complement(903574..904728)	8.41618	0.977448	1.96898	0.00736722	0.999665	1	2.1327
NWMN_RS04410	NC_009641	869364..869660	91.4437	0.603597	1.5195	0.00786052	0.999665	1	2.10455
NWMN_RS03980	NC_009641	788526..789497	9.12978	0.854067	1.80759	0.00868722	0.999665	1	2.06112
NWMN_RS13245	NC_009641	complement(2532250..2532432)	14.5554	-1.07355	-2.10461	0.00896869	0.999665	1	2.04727
NWMN_RS14050	NC_009641	complement(2686604..2686861)	255.614	-0.728319	-1.65671	0.0107271	0.999665	1	1.96952
NWMN_RS11835	NC_009641	2266987..2267967	30.1404	-0.59966	-1.51536	0.0118538	0.999665	1	1.92614
NWMN_RS09585	NC_009641	complement(1903493..1904209)	10.9921	-0.730225	-1.6589	0.0121657	0.999665	1	1.91486
NWMN_RS07395	NC_009641	1446107..1446295	159.048	-0.563702	-1.47806	0.0129596	0.999665	1	1.88741
NWMN_RS08140	NC_009641	complement(1613380..1613526)	7.82447	-1.23219	-2.34924	0.0133658	0.999665	1	1.874
NWMN_RS15470	NC_009641	2091396..2091551	106.389	-0.618936	-1.53574	0.013981	0.999665	1	1.85446
NWMN_RS07285	NC_009641	complement(1425100..1425285)	31.9465	-0.751633	-1.6837	0.0146523	0.999665	1	1.8341
NWMN_RS15060	NC_009641	complement(258506..258658)	15.7296	-1.06505	-2.09225	0.0165729	0.999665	1	1.7806
NWMN_RS04535	NC_009641	890739..890849	8.8833	1.55653	2.94145	0.0166307	0.999665	1	1.77909
NWMN_RS15160	NC_009641	623344..623637	336.488	-0.704587	-1.62968	0.0166312	0.999665	1	1.77908
NWMN_RS06910	NC_009641	1350166..1350303	136.166	-0.914546	-1.88498	0.0167708	0.999665	1	1.77545
NWMN_RS14855	NC_009641	2858136..2858600	141.227	0.613783	1.53027	0.0184235	0.999665	1	1.73463
NWMN_RS15615	NC_009641	complement(2655286..2655531)	12.8185	-0.835082	-1.78396	0.019314	0.999665	1	1.71413
NWMN_RS15270	NC_009641	1009664..1009768	280.617	-0.510721	-1.42476	0.0193615	0.999665	1	1.71306
NWMN_RS14015	NC_009641	complement(2682470..2683159)	774.502	0.492475	1.40686	0.0206416	0.999665	1	1.68526
NWMN_RS06570	NC_009641	1280486..1280578	18.4458	1.1231	2.17814	0.0207873	0.999665	1	1.6822
NWMN_RS12670	NC_009641	2415859..2416038	19.1601	-0.989087	-1.98493	0.0241774	0.999665	1	1.61659
NWMN_RS05315	NC_009641	1054136..1054678	980.654	0.485705	1.40027	0.0245281	0.999665	1	1.61034
NWMN_RS11845	NC_009641	complement(2269758..2269862)	251.786	1.12086	2.17477	0.0249844	0.999665	1	1.60233
NWMN_RS05440	NC_009641	complement(1076791..1078143)	598.536	-0.686922	-1.60985	0.0253289	0.999665	1	1.59638
NWMN_RS15660	NC_009641	2872743..2872892	13.9166	-0.989761	-1.98586	0.02545	0.999665	1	1.59431
NWMN_RS02100	NC_009641	complement(417467..418990)	1036.37	-0.696345	-1.62039	0.0262839	0.999665	1	1.58031
NWMN_RS05090	NC_009641	complement(1007397..1007528)	28.3942	-0.818259	-1.76328	0.0267061	0.999665	1	1.57339
NWMN_RS02105	NC_009641	complement(419006..419575)	2179.09	-0.67809	-1.60002	0.0270443	0.999665	1	1.56792
NWMN_RS13660	NC_009641	complement(2609569..2609991)	415.847	0.696737	1.62083	0.0272158	0.999665	1	1.56518
NWMN_RS01460	NC_009641	complement(322321..323253)	201.02	-0.63487	-1.5528	0.0277429	0.999665	1	1.55685
NWMN_RS15200	NC_009641	complement(781801..782046)	1357.44	0.604408	1.52036	0.0277581	0.999665	1	1.55661
NWMN_RS13640	NC_009641	complement(2604552..2605373)	5.07422	0.614868	1.53142	0.0296025	0.999665	1	1.52867
NWMN_RS00620	NC_009641	complement(136435..136818)	19.0326	-0.589512	-1.50474	0.0302286	0.999665	1	1.51958
NWMN_RS05715	NC_009641	1113597..1114133	33.1567	0.561831	1.47614	0.0305506	0.999665	1	1.51498
NWMN_RS10880	NC_009641	complement(2107019..2107663)	8.0929	-0.600148	-1.51587	0.0305844	0.999665	1	1.5145
NWMN_RS00385	NC_009641	complement(90880..91071)	9.87286	-1.01666	-2.02323	0.0309673	0.999665	1	1.5091
NWMN_RS05215	NC_009641	complement(1033911..1034228)	1710.96	-0.489863	-1.40431	0.0324667	0.999665	1	1.48856
NWMN_RS04300	NC_009641	856824..857510	70.5616	-0.673912	-1.59539	0.0326568	0.999665	1	1.48603
NWMN_RS15480	NC_009641	complement(2093912..2094088)	1006.78	-0.681031	-1.60329	0.0332865	0.999665	1	1.47773
NWMN_RS13090	NC_009641	complement(2498769..2498885)	10.9177	-1.05686	-2.0804	0.0343793	0.999665	1	1.4637
NWMN_RS06025	NC_009641	complement(1171035..1171127)	50.4122	-0.611274	-1.52761	0.0366853	0.999665	1	1.43551
NWMN_RS11275	NC_009641	complement(2164453..2164581)	9.91581	-1.01388	-2.01933	0.0372125	0.999665	1	1.42931
NWMN_RS00245	NC_009641	54254..55240	64.9381	-0.612585	-1.529	0.03744	0.999665	1	1.42666
NWMN_RS01215	NC_009641	complement(274768..275661)	9.88879	-0.640404	-1.55877	0.0375349	0.999665	1	1.42556
NWMN_RS04260	NC_009641	complement(846977..847705)	40.6286	-0.460965	-1.37646	0.03835	0.999665	1	1.41624
NWMN_RS08685	NC_009641	complement(1715992..1716300)	3585.65	-0.561812	-1.47612	0.03837	0.999665	1	1.41601
NWMN_RS12205	NC_009641	2347265..2347690	151.942	0.634799	1.55272	0.0389511	0.999665	1	1.40948
NWMN_RS10415	NC_009641	2020923..2021855	173.129	0.682617	1.60505	0.0393448	0.999665	1	1.40511
NWMN_RS15150	NC_009641	596750..596923	61.3387	-0.810504	-1.75382	0.0397962	0.999665	1	1.40016
NWMN_RS07930	NC_009641	complement(1573794..1574681)	229.623	-0.552997	-1.46713	0.0399607	0.999665	1	1.39837
NWMN_RS15635	NC_009641	2771109..2771300	139.076	-0.475812	-1.3907	0.0415124	0.999665	1	1.38182
NWMN_RS12695	NC_009641	complement(2420533..2420775)	2299.22	-0.700727	-1.62532	0.0415418	0.999665	1	1.38151
NWMN_RS10400	NC_009641	2019403..2019639	166.109	-0.484506	-1.39911	0.044111	0.999665	1	1.35545
NWMN_RS04255	NC_009641	complement(846639..846785)	60.1422	-0.60043	-1.51617	0.0456142	0.999665	1	1.3409
NWMN_RS14475	NC_009641	complement(2770908..2771168)	137.369	-0.653149	-1.5726	0.0489325	0.999665	1	1.3104
NWMN_RS15350	NC_009641	1654450..1654560	15.9307	-0.869962	-1.82761	0.0504975	0.999665	1	1.29673
NWMN_RS04335	NC_009641	860790..860993	3067.82	0.606068	1.5221	0.0518384	0.999665	1	1.28535
NWMN_RS11695	NC_009641	complement(2240261..2240515)	1729.18	-0.39582	-1.31569	0.0520686	0.999665	1	1.28342
NWMN_RS10365	NC_009641	complement(2015219..2015770)	32.8623	0.502138	1.41631	0.0536622	0.999665	1	1.27033
NWMN_RS09465	NC_009641	complement(1882747..1883202)	15.1376	-0.506106	-1.42021	0.0545932	0.999665	1	1.26286
NWMN_RS04450	NC_009641	876694..877944	219.058	-0.411389	-1.32997	0.0553586	0.999665	1	1.25682
NWMN_RS04455	NC_009641	877934..878398	466.209	-0.43454	-1.35148	0.0567071	0.999665	1	1.24636
NWMN_RS15640	NC_009641	complement(2836191..2836373)	8.26694	-1.02003	-2.02796	0.0572337	0.999665	1	1.24235
NWMN_RS08800	NC_009641	complement(1737435..1737545)	73.2271	0.534696	1.44864	0.0577234	0.999665	1	1.23865
NWMN_RS00335	NC_009641	complement(78502..79494)	5.45051	-0.541857	-1.45585	0.0600461	0.999665	1	1.22152
NWMN_RS02045	NC_009641	complement(411114..411272)	19.7039	-0.685127	-1.60784	0.0601778	0.999665	1	1.22056
NWMN_RS15290	NC_009641	complement(1174387..1174620)	34.7302	0.604838	1.52081	0.0613316	0.999665	1	1.21232
NWMN_RS13125	NC_009641	2504390..2504773	385.614	-0.419857	-1.3378	0.0625882	0.999665	1	1.20351
NWMN_RS00795	NC_009641	183412..184575	5.47318	-0.538938	-1.4529	0.0697107	0.999665	1	1.1567
NWMN_RS14915	NC_009641	2869999..2870190	29.2847	-0.52	-1.43395	0.0699179	0.999665	1	1.15541
NWMN_RS03930	NC_009641	complement(779043..779960)	368.505	0.525432	1.43936	0.0704792	0.999665	1	1.15194
NWMN_RS13625	NC_009641	complement(2600688..2602286)	30.2552	0.524665	1.4386	0.0706658	0.999665	1	1.15079
NWMN_RS13340	NC_009641	complement(2546465..2546644)	78.2029	-0.537277	-1.45123	0.0715011	0.999665	1	1.14569
NWMN_RS01550	NC_009641	331958..332116	12.8658	-0.699064	-1.62345	0.0717482	0.999665	1	1.14419
NWMN_RS09615	NC_009641	complement(1908381..1909754)	42.184	0.553005	1.46714	0.0732225	0.999665	1	1.13536
NWMN_RS06735	NC_009641	complement(1319432..1319647)	1212.02	-0.404919	-1.32401	0.073335	0.999665	1	1.13469
NWMN_RS09755	NC_009641	1930238..1930603	1430.35	0.43872	1.3554	0.07388	0.999665	1	1.13147
NWMN_RS05130	NC_009641	complement(1014559..1014888)	11.4577	0.471585	1.38663	0.0740248	0.999665	1	1.13062
NWMN_RS15380	NC_009641	complement(1833613..1833813)	727.891	0.541401	1.45538	0.0746728	0.999665	1	1.12684
NWMN_RS00865	NC_009641	200287..201666	36.9598	-0.640761	-1.55915	0.075536	0.999665	1	1.12185
NWMN_RS10620	NC_009641	complement(2060458..2060631)	233.359	-0.408676	-1.32747	0.0758467	0.999665	1	1.12006
NWMN_RS09355	NC_009641	complement(1863621..1864475)	534.363	-0.350391	-1.27491	0.0763546	0.999665	1	1.11716
NWMN_RS15320	NC_009641	complement(1390463..1390642)	166.171	-0.453816	-1.36966	0.0791179	0.999665	1	1.10173
NWMN_RS13870	NC_009641	2655485..2656180	47.0545	-0.55164	-1.46575	0.0798616	0.999665	1	1.09766
NWMN_RS00830	NC_009641	192578..193849	10.885	-0.453758	-1.3696	0.0806526	0.999665	1	1.09338
NWMN_RS01220	NC_009641	275909..276202	629.49	-0.42117	-1.33901	0.0817155	0.999665	1	1.0877
NWMN_RS02490	NC_009641	498093..498194	10.6548	-0.859208	-1.81404	0.0827587	0.999665	1	1.08219
NWMN_RS01335	NC_009641	297061..297561	8.29238	-0.502274	-1.41644	0.0833322	0.999665	1	1.07919
NWMN_RS00455	NC_009641	102338..103045	32.7862	-0.950611	-1.93269	0.0842637	0.999665	1	1.07436
NWMN_RS15035	NC_009641	complement(115312..115466)	418.976	-0.540394	-1.45437	0.0848901	0.999665	1	1.07114
NWMN_RS08220	NC_009641	complement(1624813..1625223)	75.9586	0.430528	1.34773	0.08496	0.999665	1	1.07079
NWMN_RS08085	NC_009641	complement(1603482..1603946)	1108.74	0.350539	1.27504	0.0860659	0.999665	1	1.06517
NWMN_RS10050	NC_009641	complement(1968756..1968848)	10.7643	-1.1333	-2.1936	0.0877256	0.999665	1	1.05687
NWMN_RS05040	NC_009641	999041..999148	351.472	0.97792	1.96962	0.0899968	0.999665	1	1.04577
NWMN_RS10130	NC_009641	complement(1983099..1984271)	10.9725	-0.473807	-1.38877	0.0904072	0.999665	1	1.0438
NWMN_RS10695	NC_009641	complement(2075001..2075174)	1484.3	-0.572888	-1.4875	0.0914789	0.999665	1	1.03868
NWMN_RS03720	NC_009641	737427..738353	65.1196	0.46317	1.37857	0.0915365	0.999665	1	1.03841
NWMN_RS13170	NC_009641	2514839..2515477	7.36987	-0.480139	-1.39488	0.0915678	0.999665	1	1.03826
NWMN_RS15040	NC_009641	115452..115631	685.775	-0.413343	-1.33177	0.0915908	0.999665	1	1.03815
NWMN_RS07835	NC_009641	complement(1556291..1556407)	10.0401	0.761748	1.69554	0.0916354	0.999665	1	1.03794
NWMN_RS12745	NC_009641	complement(2429034..2429507)	421.263	0.399025	1.31862	0.0930864	0.999665	1	1.03111
NWMN_RS11345	NC_009641	2178325..2178897	9.22836	-0.538369	-1.45233	0.093108	0.999665	1	1.03101
NWMN_RS13135	NC_009641	2508434..2508856	2391.92	0.511516	1.42555	0.0932699	0.999665	1	1.03026
NWMN_RS14965	NC_009641	complement(2878546..2878683)	1538.02	-0.372878	-1.29493	0.0939478	0.999665	1	1.02711
NWMN_RS13555	NC_009641	complement(2588755..2589531)	322.664	0.592199	1.50754	0.0962588	0.999665	1	1.01656
NWMN_RS10650	NC_009641	2065914..2066021	22.8715	-0.827668	-1.77481	0.0973716	0.999665	1	1.01157
NWMN_RS14360	NC_009641	2748601..2749017	92.0028	0.413933	1.33231	0.0978607	0.999665	1	1.00939
NWMN_RS04460	NC_009641	878549..879946	452.122	-0.408831	-1.32761	0.0978767	0.999665	1	1.00932
NWMN_RS00965	NC_009641	complement(226397..226570)	160.519	-0.387037	-1.3077	0.0980434	0.999665	1	1.00858
NWMN_RS03560	NC_009641	complement(707818..708324)	550.117	0.363052	1.28614	0.0982643	0.999665	1	1.0076
NWMN_RS14355	NC_009641	complement(2747006..2748343)	99.0347	-0.573093	-1.48771	0.0983409	0.999665	1	1.00727
NWMN_RS08225	NC_009641	complement(1625210..1626073)	55.1409	0.49193	1.40632	0.0986055	0.999665	1	1.0061
NWMN_RS03115	NC_009641	complement(626967..627134)	1874.69	-0.455204	-1.37098	0.0987238	0.999665	1	1.00558
NWMN_RS08455	NC_009641	1667698..1667967	15.6196	-0.492677	-1.40705	0.101093	0.999665	1	0.995279
NWMN_RS04290	NC_009641	854656..855678	377.794	0.448962	1.36506	0.101283	0.999665	1	0.994465
NWMN_RS05465	NC_009641	complement(1082358..1082525)	153.076	-0.360499	-1.28387	0.102597	0.999665	1	0.988866
NWMN_RS09660	NC_009641	1919130..1919918	319.829	0.379042	1.30048	0.102722	0.999665	1	0.988335
NWMN_RS09830	NC_009641	1946848..1947210	6.97251	0.666265	1.58696	0.102728	0.999665	1	0.988312
NWMN_RS10825	NC_009641	2093752..2093859	14.9826	-1.04973	-2.07014	0.103285	0.999665	1	0.985963
NWMN_RS15245	NC_009641	complement(879949..880179)	8.75386	-0.901771	-1.86836	0.104249	0.999665	1	0.981926
NWMN_RS09575	NC_009641	complement(1901869..1902588)	6.59776	-0.557947	-1.47217	0.105011	0.999665	1	0.978764
NWMN_RS12835	NC_009641	complement(2447225..2447731)	996.303	-0.348817	-1.27352	0.105717	0.999665	1	0.975856
NWMN_RS01565	NC_009641	332767..332952	15.3477	-0.937873	-1.9157	0.105909	0.999665	1	0.975069
NWMN_RS13605	NC_009641	complement(2597320..2598069)	13.9128	0.438343	1.35505	0.106104	0.999665	1	0.97427
NWMN_RS15045	NC_009641	115635..115844	16.7403	-0.556181	-1.47037	0.106579	0.999665	1	0.97233
NWMN_RS14620	NC_009641	complement(2804716..2806623)	133.506	0.374152	1.29608	0.107629	0.999665	1	0.968072
NWMN_RS04280	NC_009641	849757..852558	810.489	0.461939	1.37739	0.107778	0.999665	1	0.96747
NWMN_RS14570	NC_009641	complement(2789451..2789900)	16.0976	-0.463924	-1.37929	0.109053	0.999665	1	0.962363
NWMN_RS12850	NC_009641	complement(2450492..2451373)	623.794	0.504764	1.41889	0.109416	0.999665	1	0.96092
NWMN_RS00905	NC_009641	complement(211175..211519)	117.408	0.546861	1.4609	0.11059	0.999665	1	0.956285
NWMN_RS03030	NC_009641	601668..604511	27.734	-0.446653	-1.36287	0.11071	0.999665	1	0.955814
NWMN_RS09605	NC_009641	complement(1906908..1907669)	52.9029	0.494392	1.40873	0.111166	0.999665	1	0.954027
NWMN_RS12475	NC_009641	2383965..2384129	98.2582	0.556901	1.47111	0.111289	0.999665	1	0.953549
NWMN_RS09390	NC_009641	1868974..1869276	334.729	0.492767	1.40714	0.111302	0.999665	1	0.953499
NWMN_RS14115	NC_009641	2702153..2702344	110.594	-0.580928	-1.49581	0.112117	0.999665	1	0.950328
NWMN_RS14030	NC_009641	2684805..2685023	21992	-0.586911	-1.50203	0.112192	0.999665	1	0.950039
NWMN_RS04180	NC_009641	complement(829895..830797)	212.472	0.352195	1.2765	0.112298	0.999665	1	0.949628
NWMN_RS05525	NC_009641	1094901..1095155	63.4155	-0.380494	-1.30179	0.112939	0.999665	1	0.947157
NWMN_RS02150	NC_009641	427951..429417	271.315	0.331485	1.25831	0.113555	0.999665	1	0.944794
NWMN_RS10325	NC_009641	complement(2010960..2011145)	19.6421	0.647729	1.5667	0.113679	0.999665	1	0.944318
NWMN_RS05725	NC_009641	1114333..1114533	53.3192	0.645385	1.56416	0.117097	0.999665	1	0.931455
NWMN_RS00745	NC_009641	170326..171222	98.6029	-0.514627	-1.42862	0.117403	0.999665	1	0.930321
NWMN_RS15100	NC_009641	complement(408108..408377)	259.909	-0.392668	-1.31282	0.117941	0.999665	1	0.928336
NWMN_RS06935	NC_009641	1351624..1351815	25.3936	-0.577346	-1.4921	0.120058	0.999665	1	0.92061
NWMN_RS13080	NC_009641	complement(2497287..2497622)	76.3412	-0.380967	-1.30221	0.121045	0.999665	1	0.917053
NWMN_RS06890	NC_009641	1349378..1349626	12.4017	-0.658421	-1.57835	0.122003	0.999665	1	0.913628
NWMN_RS13220	NC_009641	complement(2526690..2527004)	321.415	-0.322096	-1.25015	0.122019	0.999665	1	0.913573
NWMN_RS14205	NC_009641	2722428..2722658	75.9009	0.386443	1.30717	0.123224	0.999665	1	0.909306
NWMN_RS14740	NC_009641	complement(2836573..2838615)	102.116	-0.418996	-1.337	0.123871	0.999665	1	0.907029
NWMN_RS13890	NC_009641	2659807..2660712	67.0135	0.407546	1.32643	0.123949	0.999665	1	0.906757
NWMN_RS15345	NC_009641	1475093..1475306	16.5215	-0.522712	-1.43665	0.124191	0.999665	1	0.905908
NWMN_RS03080	NC_009641	619883..620431	718.366	0.379656	1.30103	0.124635	0.999665	1	0.904359
NWMN_RS14010	NC_009641	complement(2680684..2682423)	909.757	0.467405	1.38262	0.126658	0.999665	1	0.897368
NWMN_RS07035	NC_009641	1369982..1371499	756.09	-0.465555	-1.38085	0.127268	0.999665	1	0.895281
NWMN_RS13755	NC_009641	2625223..2625489	92.6179	-0.365955	-1.28873	0.128728	0.999665	1	0.890327
NWMN_RS08010	NC_009641	1589348..1589527	50.1696	-0.515154	-1.42915	0.129015	0.999665	1	0.889361
NWMN_RS09450	NC_009641	1879850..1880107	447.506	-0.396742	-1.31653	0.129372	0.999665	1	0.88816
NWMN_RS03685	NC_009641	complement(730351..730917)	183.354	0.348725	1.27343	0.13025	0.999665	1	0.885222
NWMN_RS00530	NC_009641	116515..119124	684.679	-0.471492	-1.38654	0.131077	0.999665	1	0.882472
NWMN_RS06800	NC_009641	1334891..1336564	283.409	0.325893	1.25344	0.131278	0.999665	1	0.881808
NWMN_RS00515	NC_009641	114530..114820	7.97877	-0.587146	-1.50227	0.132121	0.999665	1	0.879027
NWMN_RS02890	NC_009641	570162..570686	248.276	0.355022	1.27901	0.133198	0.999665	1	0.875504
NWMN_RS11990	NC_009641	complement(2305522..2305995)	297.018	-0.330989	-1.25788	0.133953	0.999665	1	0.873046
NWMN_RS14815	NC_009641	complement(2851319..2851873)	17.0148	-0.489999	-1.40444	0.13397	0.999665	1	0.872994
NWMN_RS01170	NC_009641	complement(264802..266178)	6.95043	-0.466434	-1.38169	0.134053	0.999665	1	0.872725
NWMN_RS04360	NC_009641	complement(863770..864192)	292.545	0.499743	1.41396	0.134556	0.999665	1	0.871095
NWMN_RS04635	NC_009641	complement(907574..907903)	310.054	-0.336278	-1.2625	0.135486	0.999665	1	0.868105
NWMN_RS06835	NC_009641	1342377..1342745	321.7	0.370108	1.29245	0.135565	0.999665	1	0.867853
NWMN_RS14875	NC_009641	2862542..2863558	60.6226	0.405363	1.32442	0.135581	0.999665	1	0.867802
NWMN_RS12690	NC_009641	2419713..2420516	199	0.315977	1.24485	0.135853	0.999665	1	0.866931
NWMN_RS08690	NC_009641	complement(1716467..1716997)	53.2143	0.330751	1.25767	0.136522	0.999665	1	0.864796
NWMN_RS00390	NC_009641	91138..91545	38.7425	-0.358761	-1.28232	0.136526	0.999665	1	0.864786
NWMN_RS03300	NC_009641	657833..658843	4668.77	-0.515667	-1.42966	0.137399	0.999665	1	0.862017
NWMN_RS05225	NC_009641	1036113..1036577	35.4333	-0.343487	-1.26882	0.138554	0.999665	1	0.858382
NWMN_RS04085	NC_009641	810478..810582	8.93897	-0.842956	-1.79372	0.138629	0.999665	1	0.858147
NWMN_RS00840	NC_009641	195122..195961	11.5849	-0.558712	-1.47295	0.138726	0.999665	1	0.857843
NWMN_RS12625	NC_009641	complement(2408812..2409702)	14.8822	0.397368	1.3171	0.140284	0.999665	1	0.852991
NWMN_RS00835	NC_009641	193852..195120	20.8766	-0.415057	-1.33335	0.141227	0.999665	1	0.850081
NWMN_RS04685	NC_009641	complement(917548..918477)	25.2691	-0.374295	-1.29621	0.141329	0.999665	1	0.849768
NWMN_RS00820	NC_009641	190507..191085	102.739	0.37439	1.29629	0.141781	0.999665	1	0.848382
NWMN_RS05095	NC_009641	complement(1007592..1007882)	181.11	-0.423141	-1.34084	0.143237	0.999665	1	0.843944
NWMN_RS00020	NC_009641	3919..5031	265.595	0.307103	1.23722	0.143941	0.999665	1	0.841816
NWMN_RS12215	NC_009641	complement(2348795..2350459)	313.122	0.316502	1.24531	0.144162	0.999665	1	0.84115
NWMN_RS03550	NC_009641	complement(707017..707205)	18.9327	-0.42659	-1.34405	0.144643	0.999665	1	0.839703
NWMN_RS08705	NC_009641	complement(1718232..1718705)	127.466	-0.424181	-1.34181	0.144718	0.999665	1	0.839478
NWMN_RS13085	NC_009641	complement(2497724..2498758)	74.261	-0.422026	-1.33981	0.146259	0.999665	1	0.834877
NWMN_RS01375	NC_009641	303797..304687	144.343	-0.526787	-1.44072	0.147265	0.999665	1	0.8319
NWMN_RS02145	NC_009641	426645..427913	64.1541	0.384622	1.30552	0.148347	0.999665	1	0.828723
NWMN_RS03175	NC_009641	637975..638958	220.39	0.394629	1.3146	0.14893	0.999665	1	0.827017
NWMN_RS11110	NC_009641	2131184..2132221	10.5573	0.404962	1.32405	0.149145	0.999665	1	0.826391
NWMN_RS01255	NC_009641	286233..286547	6.3893	0.561526	1.47583	0.149151	0.999665	1	0.826373
NWMN_RS06870	NC_009641	1348143..1348247	5.47355	-0.989059	-1.98489	0.1498	0.999665	1	0.824487
NWMN_RS05555	NC_009641	complement(1098440..1098664)	959.517	-0.322655	-1.25063	0.150117	0.999665	1	0.82357
NWMN_RS09595	NC_009641	1905173..1905739	22.0873	-0.410635	-1.32927	0.15095	0.999665	1	0.821167
NWMN_RS07530	NC_009641	complement(1469112..1469951)	202.045	0.315817	1.24472	0.151105	0.999665	1	0.820722
NWMN_RS13490	NC_009641	2575532..2575729	17.5427	-0.553005	-1.46714	0.151659	0.999665	1	0.819132
NWMN_RS04110	NC_009641	813930..814166	47.9227	-0.35516	-1.27913	0.152012	0.999665	1	0.818123
NWMN_RS06085	NC_009641	1177897..1178043	47.3858	-0.415465	-1.33373	0.15247	0.999665	1	0.816816
NWMN_RS14240	NC_009641	2726855..2727685	456.537	0.579538	1.49437	0.152937	0.999665	1	0.815487
NWMN_RS14825	NC_009641	2853130..2853645	414.164	0.34141	1.26699	0.153212	0.999665	1	0.814707
NWMN_RS09190	NC_009641	complement(1824429..1825286)	116.264	0.325868	1.25342	0.155233	0.999665	1	0.809016
NWMN_RS14735	NC_009641	2835130..2836182	6.75533	-0.40591	-1.32492	0.156345	0.999665	1	0.805915
NWMN_RS01390	NC_009641	305998..306675	288.186	0.353573	1.27772	0.157934	0.999665	1	0.801525
NWMN_RS13635	NC_009641	complement(2603723..2604541)	5.87028	0.427869	1.34524	0.15868	0.999665	1	0.799478
NWMN_RS00280	NC_009641	62383..63771	63.1793	0.608925	1.52512	0.158792	0.999665	1	0.799172
NWMN_RS12770	NC_009641	2436373..2436687	24.9277	0.375669	1.29744	0.159404	0.999665	1	0.7975
NWMN_RS08190	NC_009641	complement(1619073..1619276)	114.738	-0.438562	-1.35525	0.160814	0.999665	1	0.793677
NWMN_RS00180	NC_009641	40822..42015	69.0056	0.430984	1.34815	0.162839	0.999665	1	0.788241
NWMN_RS12875	NC_009641	2457367..2457786	7.28759	0.619737	1.5366	0.164266	0.999665	1	0.784452
NWMN_RS10025	NC_009641	complement(1963955..1964401)	965.748	-0.314537	-1.24361	0.165467	0.999665	1	0.781288
NWMN_RS07070	NC_009641	1375780..1376013	44.0526	-0.437041	-1.35382	0.165665	0.999665	1	0.780769
NWMN_RS12750	NC_009641	complement(2429507..2432461)	415.716	0.391061	1.31136	0.166159	0.999665	1	0.779475
NWMN_RS05240	NC_009641	1038396..1038659	66.9022	-0.37355	-1.29554	0.169071	0.999665	1	0.77193
NWMN_RS15410	NC_009641	1930581..1930787	289.418	-0.514951	-1.42895	0.170605	0.999665	1	0.768008
NWMN_RS12700	NC_009641	complement(2420949..2422349)	81.1329	0.347195	1.27208	0.171213	0.999665	1	0.766464
NWMN_RS12035	NC_009641	complement(2314245..2315228)	48.7528	-0.489186	-1.40365	0.171523	0.999665	1	0.765678
NWMN_RS15205	NC_009641	783847..784113	136.838	-0.505179	-1.4193	0.174249	0.999665	1	0.75883
NWMN_RS06135	NC_009641	1187308..1187496	33.4731	-0.380071	-1.30141	0.174664	0.999665	1	0.757797
NWMN_RS05560	NC_009641	1098608..1098781	2279.06	-0.293326	-1.22546	0.175234	0.999665	1	0.756382
NWMN_RS06150	NC_009641	1188599..1188733	2932.37	-0.307964	-1.23796	0.175809	0.999665	1	0.754959
NWMN_RS03370	NC_009641	complement(671312..671536)	20.7006	0.393816	1.31386	0.178613	0.999665	1	0.748087
NWMN_RS08700	NC_009641	complement(1718039..1718158)	51.8302	-0.388968	-1.30946	0.180394	0.999665	1	0.743779
NWMN_RS15280	NC_009641	complement(1052506..1052709)	18.6932	-0.367209	-1.28985	0.180969	0.999665	1	0.742395
NWMN_RS12210	NC_009641	complement(2348054..2348758)	200.394	0.299262	1.23051	0.181242	0.999665	1	0.741741
NWMN_RS09110	NC_009641	complement(1803996..1804088)	22.2154	-0.636769	-1.55484	0.182977	0.999665	1	0.737604
NWMN_RS05850	NC_009641	1135294..1135467	35.5277	-0.368892	-1.29136	0.183747	0.999665	1	0.735779
NWMN_RS04395	NC_009641	867365..868243	106.058	0.316619	1.24541	0.184947	0.999665	1	0.732953
NWMN_RS00945	NC_009641	complement(220737..222314)	16.4341	-0.319463	-1.24787	0.18824	0.999665	1	0.725288
NWMN_RS04345	NC_009641	861472..862032	225.765	-0.296537	-1.22819	0.188561	0.999665	1	0.724548
NWMN_RS05175	NC_009641	complement(1025453..1025923)	137.785	0.344745	1.26993	0.188724	0.999665	1	0.724172
NWMN_RS04405	NC_009641	868985..869371	317.38	0.347653	1.27249	0.188871	0.999665	1	0.723835
NWMN_RS15375	NC_009641	complement(1833283..1833501)	114.898	0.338144	1.26413	0.189345	0.999665	1	0.722746
NWMN_RS05600	NC_009641	complement(1103817..1104047)	894.737	0.346118	1.27114	0.190063	0.999665	1	0.721102
NWMN_RS10035	NC_009641	complement(1965454..1965909)	271.568	-0.335666	-1.26196	0.190103	0.999665	1	0.721012
NWMN_RS11130	NC_009641	2135868..2137091	113.877	0.471295	1.38635	0.190156	0.999665	1	0.72089
NWMN_RS09495	NC_009641	complement(1887185..1887826)	16.7601	-0.330341	-1.25731	0.191924	0.999665	1	0.71687
NWMN_RS01560	NC_009641	332360..332767	13.2137	-0.325689	-1.25326	0.193315	0.999665	1	0.713735
NWMN_RS01845	NC_009641	complement(373907..374350)	25.2858	-0.396233	-1.31607	0.193872	0.999665	1	0.712486
NWMN_RS02005	NC_009641	406535..406738	204.125	-0.371887	-1.29404	0.194365	0.999665	1	0.711383
NWMN_RS15255	NC_009641	complement(917375..917473)	54.8666	-0.486617	-1.40116	0.194547	0.999665	1	0.710974
NWMN_RS15305	NC_009641	complement(1304318..1304416)	220.531	-0.436021	-1.35287	0.194727	0.999665	1	0.710575
NWMN_RS15405	NC_009641	1920358..1920587	21.4998	0.40364	1.32284	0.195337	0.999665	1	0.709216
NWMN_RS04545	NC_009641	891065..892522	187.891	0.286054	1.2193	0.195525	0.999665	1	0.708798
NWMN_RS15475	NC_009641	complement(2091527..2091710)	139.772	-0.383255	-1.30428	0.196058	0.999665	1	0.707616
NWMN_RS02110	NC_009641	420067..420822	412.416	-0.328359	-1.25558	0.196188	0.999665	1	0.707327
NWMN_RS05730	NC_009641	1114521..1114709	33.4867	-0.759261	-1.69262	0.196587	0.999665	1	0.706445
NWMN_RS08595	NC_009641	complement(1695646..1695774)	68.8711	-0.42873	-1.34605	0.196843	0.999665	1	0.705881
NWMN_RS12665	NC_009641	complement(2415214..2415561)	2649.71	0.327428	1.25477	0.197518	0.999665	1	0.704394
NWMN_RS08230	NC_009641	complement(1626115..1626900)	70.6593	0.431563	1.34869	0.198599	0.999665	1	0.702023
NWMN_RS00325	NC_009641	complement(76496..77494)	116.716	0.402418	1.32172	0.199159	0.999665	1	0.700799
NWMN_RS00275	NC_009641	61203..62381	53.5311	0.515393	1.42938	0.199379	0.999665	1	0.700321
NWMN_RS00195	NC_009641	43977..44180	48.4601	-0.416967	-1.33512	0.200034	0.999665	1	0.698895
NWMN_RS00845	NC_009641	196035..197111	35.4774	-0.412659	-1.33114	0.201814	0.999665	1	0.695049
NWMN_RS06480	NC_009641	1260155..1260658	27.3955	-0.303172	-1.23385	0.20216	0.999665	1	0.694304
NWMN_RS03235	NC_009641	647403..648023	13.3174	0.393411	1.3135	0.202461	0.999665	1	0.693658
NWMN_RS10420	NC_009641	complement(2021835..2022014)	139.44	0.345343	1.27045	0.203183	0.999665	1	0.692112
NWMN_RS10100	NC_009641	complement(1977903..1978712)	93.8167	-0.324827	-1.25251	0.203515	0.999665	1	0.691403
NWMN_RS03545	NC_009641	705809..706852	16.6881	0.327646	1.25496	0.203625	0.999665	1	0.69117
NWMN_RS12925	NC_009641	complement(2466289..2466936)	53.6632	-0.416984	-1.33513	0.203739	0.999665	1	0.690926
NWMN_RS05425	NC_009641	1073841..1074914	32.8685	0.421975	1.33976	0.204894	0.999665	1	0.688471
NWMN_RS15520	NC_009641	complement(2185862..2185969)	13.6121	-0.596114	-1.51164	0.205325	0.999665	1	0.687559
NWMN_RS14940	NC_009641	complement(2873009..2873848)	238.74	-0.273091	-1.20839	0.206095	0.999665	1	0.685933
NWMN_RS10180	NC_009641	complement(1997315..1997659)	17.1098	-0.360225	-1.28363	0.206109	0.999665	1	0.685904
NWMN_RS06310	NC_009641	1223523..1223735	142.909	-0.411088	-1.32969	0.206678	0.999665	1	0.684706
NWMN_RS05630	NC_009641	1106357..1106908	29.0954	-0.345073	-1.27022	0.206936	0.999665	1	0.684164
NWMN_RS13875	NC_009641	2656182..2656952	42.1093	-0.401614	-1.32098	0.206989	0.999665	1	0.684053
NWMN_RS13000	NC_009641	2480949..2481218	6.31344	-0.55078	-1.46488	0.207099	0.999665	1	0.683823
NWMN_RS04445	NC_009641	875281..876588	293.07	-0.26986	-1.20569	0.20787	0.999665	1	0.682208
NWMN_RS05970	NC_009641	1161779..1162093	2596.31	0.371801	1.29397	0.208531	0.999665	1	0.680829
NWMN_RS15110	NC_009641	complement(422685..422942)	32.7943	-0.366396	-1.28913	0.209011	0.999665	1	0.67983
NWMN_RS01780	NC_009641	361736..363190	20.1554	-0.342218	-1.2677	0.209111	0.999665	1	0.679624
NWMN_RS14495	NC_009641	complement(2774319..2775074)	31.2128	-0.305316	-1.23569	0.209343	0.999665	1	0.679142
NWMN_RS13835	NC_009641	complement(2648049..2648465)	1104.42	0.333192	1.2598	0.209517	0.999665	1	0.678782
NWMN_RS00615	NC_009641	complement(136102..136428)	17.192	-0.401384	-1.32077	0.209743	0.999665	1	0.678314
NWMN_RS11120	NC_009641	complement(2133340..2134356)	585.832	-0.367783	-1.29037	0.209845	0.999665	1	0.678102
NWMN_RS00700	NC_009641	complement(158711..159952)	7.03135	0.38609	1.30685	0.210281	0.999665	1	0.677201
NWMN_RS13420	NC_009641	complement(2560683..2561069)	63.3922	0.338753	1.26466	0.212259	0.999665	1	0.673133
NWMN_RS00435	NC_009641	99463..100062	156.565	-0.321559	-1.24968	0.212275	0.999665	1	0.673101
NWMN_RS08745	NC_009641	complement(1726291..1727364)	208.519	0.275254	1.21021	0.212285	0.999665	1	0.673081
NWMN_RS04310	NC_009641	complement(858563..858781)	59.6305	0.34909	1.27376	0.212402	0.999665	1	0.672841
NWMN_RS01525	NC_009641	328142..328693	30.3766	0.307515	1.23757	0.213554	0.999665	1	0.670492
NWMN_RS11175	NC_009641	complement(2144407..2146023)	406.46	0.355632	1.27955	0.214208	0.999665	1	0.669165
NWMN_RS01890	NC_009641	complement(383337..384332)	25.6096	0.29093	1.22343	0.214491	0.999665	1	0.668591
NWMN_RS02460	NC_009641	486997..491496	53.9688	-0.441276	-1.35781	0.216108	0.999665	1	0.665329
NWMN_RS14450	NC_009641	complement(2767287..2767382)	155.764	-0.323988	-1.25179	0.217313	0.999665	1	0.662914
NWMN_RS09060	NC_009641	1793018..1793464	288.462	0.345441	1.27054	0.218399	0.999665	1	0.66075
NWMN_RS10850	NC_009641	complement(2096155..2096307)	5.56765	-0.620805	-1.53773	0.218683	0.999665	1	0.660186
NWMN_RS01455	NC_009641	322162..322341	59.0848	-1.20445	-2.3045	0.219783	0.999665	1	0.658006
NWMN_RS13310	NC_009641	complement(2542037..2542226)	30.3933	-0.352463	-1.27674	0.220502	0.999665	1	0.656587
NWMN_RS12095	NC_009641	complement(2325363..2326925)	230.08	0.399612	1.31915	0.221133	0.999665	1	0.655347
NWMN_RS00740	NC_009641	169286..170326	96.4761	-0.346094	-1.27111	0.221175	0.999665	1	0.655264
NWMN_RS12235	NC_009641	complement(2353183..2354319)	61.4388	0.296235	1.22794	0.221283	0.999665	1	0.655051
NWMN_RS00440	NC_009641	100430..101155	515.895	-0.376994	-1.29863	0.221552	0.999665	1	0.654525
NWMN_RS06400	NC_009641	complement(1242931..1243119)	3167.84	-0.379349	-1.30075	0.221604	0.999665	1	0.654421
NWMN_RS04220	NC_009641	840472..840930	158.811	0.314935	1.24396	0.22202	0.999665	1	0.653609
NWMN_RS08325	NC_009641	complement(1644619..1644795)	3788.47	-0.38347	-1.30448	0.222061	0.999665	1	0.653528
NWMN_RS05845	NC_009641	1134913..1135290	11.7716	0.413753	1.33215	0.222091	0.999665	1	0.653469
NWMN_RS07580	NC_009641	1475587..1475988	32.8977	-0.336753	-1.26291	0.222769	0.999665	1	0.652145
NWMN_RS13690	NC_009641	2613223..2613504	244.69	0.300509	1.23158	0.222949	0.999665	1	0.651795
NWMN_RS12370	NC_009641	complement(2369998..2370315)	1974.58	0.363907	1.28691	0.224515	0.999665	1	0.648755
NWMN_RS11885	NC_009641	2278769..2280901	67.1396	0.336529	1.26272	0.225049	0.999665	1	0.647722
NWMN_RS10745	NC_009641	complement(2082635..2083015)	42.2173	-0.26907	-1.20503	0.22582	0.999665	1	0.646238
NWMN_RS13305	NC_009641	complement(2540713..2542071)	46.7312	0.305219	1.23561	0.226205	0.999665	1	0.645499
NWMN_RS02640	NC_009641	523520..524872	351.436	0.258719	1.19642	0.227088	0.999665	1	0.643806
NWMN_RS15425	NC_009641	complement(1980284..1980508)	29.5306	-0.416081	-1.3343	0.227559	0.999665	1	0.642906
NWMN_RS05955	NC_009641	1156942..1157463	139.329	-0.298699	-1.23003	0.228464	0.999665	1	0.641181
NWMN_RS14730	NC_009641	2834271..2835143	6.01612	0.349428	1.27406	0.228776	0.999665	1	0.64059
NWMN_RS10320	NC_009641	complement(2010600..2010959)	21.5504	-0.323601	-1.25145	0.228797	0.999665	1	0.64055
NWMN_RS04700	NC_009641	921644..922975	1313.36	0.282742	1.21651	0.229168	0.999665	1	0.639845
NWMN_RS05365	NC_009641	complement(1062952..1063074)	331.851	-0.357936	-1.28159	0.2293	0.999665	1	0.639596
NWMN_RS11310	NC_009641	2169452..2171140	21.8258	-0.415103	-1.33339	0.229384	0.999665	1	0.639437
NWMN_RS01290	NC_009641	291679..291897	89.9304	-0.50304	-1.4172	0.229398	0.999665	1	0.639411
NWMN_RS09130	NC_009641	complement(1809347..1811053)	135.295	-0.333922	-1.26044	0.229847	0.999665	1	0.638561
NWMN_RS04160	NC_009641	826443..827438	420.673	0.246745	1.18653	0.230128	0.999665	1	0.63803
NWMN_RS14820	NC_009641	complement(2851902..2852750)	14.9927	-0.371649	-1.29383	0.230411	0.999665	1	0.637497
NWMN_RS02505	NC_009641	500712..501029	2217.29	-0.343944	-1.26922	0.230908	0.999665	1	0.63656
NWMN_RS07220	NC_009641	1412367..1413365	7.51124	-0.377511	-1.2991	0.232578	0.999665	1	0.633431
NWMN_RS13800	NC_009641	complement(2638828..2641842)	1270.04	0.429956	1.34719	0.23271	0.999665	1	0.633185
NWMN_RS04275	NC_009641	848964..849494	14.4603	0.351677	1.27604	0.232727	0.999665	1	0.633153
NWMN_RS15050	NC_009641	115844..116065	49.1147	-0.328704	-1.25588	0.233414	0.999665	1	0.631873
NWMN_RS02125	NC_009641	complement(423268..424224)	534.543	0.267426	1.20366	0.233491	0.999665	1	0.631729
NWMN_RS14610	NC_009641	2801862..2803721	246.744	0.239952	1.18095	0.233903	0.999665	1	0.630965
NWMN_RS04205	NC_009641	836417..837178	5338.32	0.347279	1.27216	0.234502	0.999665	1	0.629854
NWMN_RS04585	NC_009641	897777..898129	327.744	-0.327867	-1.25516	0.234626	0.999665	1	0.629624
NWMN_RS07845	NC_009641	complement(1558145..1559524)	80.7804	0.278626	1.21304	0.234777	0.999665	1	0.629345
NWMN_RS14385	NC_009641	complement(2754196..2754639)	917.067	0.392592	1.31275	0.235242	0.999665	1	0.628485
NWMN_RS03630	NC_009641	723445..723561	5.10095	-0.779792	-1.71688	0.235366	0.999665	1	0.628257
NWMN_RS10070	NC_009641	1972917..1973894	411.751	0.262353	1.19943	0.236784	0.999665	1	0.625648
NWMN_RS03605	NC_009641	717978..718622	237.873	-0.243518	-1.18388	0.236965	0.999665	1	0.625316
NWMN_RS04315	NC_009641	complement(858843..859127)	115.988	0.384864	1.30574	0.238691	0.999665	1	0.622164
NWMN_RS06475	NC_009641	1259692..1259967	316.837	-0.314107	-1.24324	0.239125	0.999665	1	0.621376
NWMN_RS06030	NC_009641	complement(1171087..1171488)	720	-0.26949	-1.20538	0.240403	0.999665	1	0.61906
NWMN_RS15360	NC_009641	1718865..1719062	52.9277	-0.37484	-1.2967	0.241648	0.999665	1	0.616816
NWMN_RS09635	NC_009641	complement(1914593..1914736)	5.61957	-0.611411	-1.52775	0.241781	0.999665	1	0.616578
NWMN_RS04650	NC_009641	complement(910872..911255)	48.8812	0.362415	1.28558	0.243591	0.999665	1	0.613338
NWMN_RS05070	NC_009641	1003696..1003983	35.3513	-0.342591	-1.26803	0.243941	0.999665	1	0.612716
NWMN_RS13600	NC_009641	complement(2596115..2597308)	23.7442	0.251181	1.19018	0.24495	0.999665	1	0.610923
NWMN_RS04235	NC_009641	842120..844492	220.419	0.247189	1.18689	0.245154	0.999665	1	0.610561
NWMN_RS11595	NC_009641	complement(2224303..2224536)	276.734	0.279528	1.2138	0.246092	0.999665	1	0.608902
NWMN_RS02645	NC_009641	525019..525984	501.501	0.233418	1.17562	0.24748	0.999665	1	0.606461
NWMN_RS03775	NC_009641	747668..748432	373.465	0.24443	1.18462	0.247514	0.999665	1	0.6064
NWMN_RS14580	NC_009641	complement(2792220..2792747)	351.625	-0.293965	-1.22601	0.248047	0.999665	1	0.605466
NWMN_RS15515	NC_009641	2149575..2149664	5.20426	-0.79758	-1.73818	0.250166	0.999665	1	0.601772
NWMN_RS12030	NC_009641	complement(2313202..2314233)	13.6274	-0.279796	-1.21402	0.250408	0.999665	1	0.601351
NWMN_RS03695	NC_009641	complement(731380..732063)	2010.74	0.388232	1.30879	0.252438	0.999665	1	0.597845
NWMN_RS04550	NC_009641	892519..893733	145.466	0.263829	1.20066	0.252442	0.999665	1	0.597839
NWMN_RS14635	NC_009641	complement(2809742..2812132)	74.7454	0.315782	1.24469	0.252565	0.999665	1	0.597627
NWMN_RS02610	NC_009641	520146..520409	4460.86	-0.353537	-1.27769	0.253935	0.999665	1	0.595278
NWMN_RS09385	NC_009641	complement(1868001..1868714)	1462.61	-0.309771	-1.23951	0.254377	0.999665	1	0.594522
NWMN_RS07435	NC_009641	complement(1451380..1453266)	29.0645	0.284428	1.21793	0.254519	0.999665	1	0.59428
NWMN_RS09485	NC_009641	1885974..1886318	10.212	0.328559	1.25576	0.254606	0.999665	1	0.594131
NWMN_RS03360	NC_009641	complement(668866..669240)	2667.15	0.333281	1.25987	0.254717	0.999665	1	0.593942
NWMN_RS01935	NC_009641	391156..391359	44.492	-0.386453	-1.30718	0.255256	0.999665	1	0.593023
NWMN_RS07215	NC_009641	1411795..1412361	10.5646	-0.324708	-1.25241	0.255661	0.999665	1	0.592335
NWMN_RS10790	NC_009641	2089120..2089380	156.783	-0.384339	-1.30526	0.25639	0.999665	1	0.591099
NWMN_RS04380	NC_009641	866292..866648	1144.36	-0.228726	-1.1718	0.256957	0.999665	1	0.590139
NWMN_RS14000	NC_009641	complement(2677527..2677937)	360.466	-0.240688	-1.18156	0.259734	0.999665	1	0.585471
NWMN_RS10845	NC_009641	complement(2095821..2096108)	5.04792	0.483774	1.3984	0.260203	0.999665	1	0.584688
NWMN_RS01770	NC_009641	360971..361366	36.2713	-0.256942	-1.19494	0.262095	0.999665	1	0.581541
NWMN_RS13860	NC_009641	complement(2653437..2654600)	28.6335	0.382168	1.3033	0.262589	0.999665	1	0.580723
NWMN_RS00570	NC_009641	126720..127346	16.5756	-0.371931	-1.29408	0.263362	0.999665	1	0.579448
NWMN_RS03065	NC_009641	complement(617776..618138)	414.414	0.227382	1.17071	0.264053	0.999665	1	0.578309
NWMN_RS02880	NC_009641	569004..569408	190.614	0.292591	1.22484	0.264806	0.999665	1	0.577073
NWMN_RS11805	NC_009641	complement(2261298..2261711)	289.635	0.283823	1.21742	0.265413	0.999665	1	0.576079
NWMN_RS12545	NC_009641	complement(2395420..2395653)	78.0058	0.321364	1.24951	0.265509	0.999665	1	0.57592
NWMN_RS01675	NC_009641	342447..343031	230.807	0.276808	1.21151	0.265928	0.999665	1	0.575235
NWMN_RS03690	NC_009641	complement(730919..731377)	728.387	0.328791	1.25596	0.26593	0.999665	1	0.575233
NWMN_RS08845	NC_009641	complement(1744690..1744812)	950.976	-0.349772	-1.27436	0.266235	0.999665	1	0.574734
NWMN_RS02895	NC_009641	570767..571336	78.0049	0.322213	1.25025	0.266268	0.999665	1	0.574681
NWMN_RS01670	NC_009641	342138..342344	59.0857	-0.281074	-1.2151	0.266538	0.999665	1	0.57424
NWMN_RS09350	NC_009641	1862931..1863326	43.186	-0.326933	-1.25434	0.266986	0.999665	1	0.573511
NWMN_RS13365	NC_009641	complement(2551014..2551706)	10.702	-0.283663	-1.21728	0.267271	0.999665	1	0.573048
NWMN_RS12090	NC_009641	complement(2324652..2325188)	2192.12	0.371273	1.29349	0.267382	0.999665	1	0.572868
NWMN_RS03865	NC_009641	764439..765047	243.12	0.24326	1.18366	0.267674	0.999665	1	0.572394
NWMN_RS14870	NC_009641	2861802..2862377	42.6098	0.317085	1.24581	0.268478	0.999665	1	0.571092
NWMN_RS03835	NC_009641	complement(759871..760455)	61.7247	-0.245858	-1.1858	0.268632	0.999665	1	0.570843
NWMN_RS01765	NC_009641	359793..360965	34.5568	0.253516	1.19211	0.268983	0.999665	1	0.570276
NWMN_RS00260	NC_009641	57117..57887	8.56859	-0.292712	-1.22494	0.269392	0.999665	1	0.569615
NWMN_RS08460	NC_009641	complement(1668169..1668873)	9.42326	-0.340477	-1.26617	0.26961	0.999665	1	0.569265
NWMN_RS13760	NC_009641	2625633..2625941	13.9327	-0.334687	-1.2611	0.270486	0.999665	1	0.567856
NWMN_RS10810	NC_009641	complement(2091997..2092488)	123.38	-0.310827	-1.24042	0.270603	0.999665	1	0.567668
NWMN_RS10835	NC_009641	complement(2094197..2094970)	262.998	-0.229992	-1.17283	0.270622	0.999665	1	0.567636
NWMN_RS09185	NC_009641	complement(1823804..1824400)	168.921	0.224348	1.16825	0.272428	0.999665	1	0.564748
NWMN_RS09610	NC_009641	complement(1907666..1908358)	53.314	0.374258	1.29617	0.272695	0.999665	1	0.564323
NWMN_RS14630	NC_009641	complement(2808216..2809724)	122.088	0.299471	1.23069	0.273093	0.999665	1	0.563689
NWMN_RS01610	NC_009641	335382..335918	25.6013	-0.282906	-1.21664	0.273833	0.999665	1	0.562514
NWMN_RS14005	NC_009641	complement(2678317..2680383)	233.548	-0.333742	-1.26028	0.274256	0.999665	1	0.561844
NWMN_RS12050	NC_009641	complement(2316697..2318454)	51.0116	0.27296	1.20828	0.275742	0.999665	1	0.559497
NWMN_RS03280	NC_009641	654269..654805	580.55	0.253289	1.19192	0.276006	0.999665	1	0.559082
NWMN_RS05080	NC_009641	complement(1005559..1005915)	76.7284	-0.289901	-1.22256	0.276381	0.999665	1	0.558492
NWMN_RS06945	NC_009641	1353659..1353856	509.584	-0.326057	-1.25358	0.277415	0.999665	1	0.55687
NWMN_RS01870	NC_009641	complement(379030..380388)	63.9781	-0.327698	-1.25501	0.277788	0.999665	1	0.556287
NWMN_RS13675	NC_009641	2611253..2611474	17.1783	-0.361069	-1.28438	0.278238	0.999665	1	0.555584
NWMN_RS13060	NC_009641	2492762..2494435	99.8632	0.22761	1.17089	0.278539	0.999665	1	0.555113
NWMN_RS04005	NC_009641	complement(792994..793917)	271	0.240504	1.18141	0.278888	0.999665	1	0.55457
NWMN_RS02820	NC_009641	554946..555506	217.565	-0.292535	-1.22479	0.279015	0.999665	1	0.554373
NWMN_RS05330	NC_009641	complement(1057056..1057289)	36.1359	-0.355973	-1.27985	0.279058	0.999665	1	0.554306
NWMN_RS01095	NC_009641	254098..254541	2439.82	-0.301498	-1.23242	0.281068	0.999665	1	0.551189
NWMN_RS06095	NC_009641	complement(1178781..1179497)	12.686	0.339843	1.26562	0.281165	0.999665	1	0.551039
NWMN_RS15435	NC_009641	complement(2018763..2018952)	52.158	0.330406	1.25737	0.281531	0.999665	1	0.550473
NWMN_RS05165	NC_009641	complement(1020866..1024636)	75.4772	0.255499	1.19375	0.281895	0.999665	1	0.549912
NWMN_RS11425	NC_009641	complement(2192957..2193127)	870.817	-0.250366	-1.18951	0.281988	0.999665	1	0.549769
NWMN_RS06580	NC_009641	1281578..1281691	198.071	-0.26372	-1.20057	0.283305	0.999665	1	0.547747
NWMN_RS11635	NC_009641	complement(2230641..2230853)	2403.93	-0.247584	-1.18722	0.283695	0.999665	1	0.547148
NWMN_RS04365	NC_009641	864340..865056	55.4486	0.227853	1.17109	0.283724	0.999665	1	0.547104
NWMN_RS02140	NC_009641	426067..426645	52.6372	0.342187	1.26768	0.283961	0.999665	1	0.546742
NWMN_RS10780	NC_009641	2088630..2088809	345.56	-0.328853	-1.25601	0.284849	0.999665	1	0.545385
NWMN_RS02420	NC_009641	480100..480942	96.4197	-0.275222	-1.21018	0.287649	0.999665	1	0.541137
NWMN_RS09285	NC_009641	complement(1851286..1851687)	1696.88	-0.294612	-1.22656	0.2885	0.999665	1	0.539854
NWMN_RS11190	NC_009641	complement(2147326..2148585)	156.584	-0.262813	-1.19982	0.289037	0.999665	1	0.539047
NWMN_RS07045	NC_009641	1372193..1372462	236.689	0.304972	1.23539	0.289433	0.999665	1	0.538452
NWMN_RS10380	NC_009641	complement(2016811..2017071)	18.6261	0.3212	1.24937	0.289548	0.999665	1	0.538279
NWMN_RS02155	NC_009641	429442..430983	277.444	0.21468	1.16045	0.289687	0.999665	1	0.538071
NWMN_RS00985	NC_009641	229478..229621	21.9036	-0.392321	-1.3125	0.290308	0.999665	1	0.53714
NWMN_RS02325	NC_009641	460936..461748	90.142	-0.279565	-1.21383	0.290342	0.999665	1	0.53709
NWMN_RS01920	NC_009641	complement(389484..390185)	48.5889	0.378017	1.29955	0.290465	0.999665	1	0.536907
NWMN_RS05950	NC_009641	1156675..1156934	258.935	-0.267195	-1.20347	0.291007	0.999665	1	0.536097
NWMN_RS09015	NC_009641	complement(1785290..1786060)	34.5542	-0.259075	-1.19671	0.29131	0.999665	1	0.535645
NWMN_RS11415	NC_009641	2192400..2192633	78.2548	0.322524	1.25052	0.291564	0.999665	1	0.535265
NWMN_RS15010	NC_009641	complement(2778653..2778754)	470.45	-0.442695	-1.35914	0.29211	0.999665	1	0.534453
NWMN_RS13970	NC_009641	complement(2672360..2673040)	38.6285	-0.252668	-1.19141	0.292247	0.999665	1	0.53425
NWMN_RS11205	NC_009641	complement(2151151..2151285)	21077	-0.308863	-1.23873	0.292887	0.999665	1	0.5333
NWMN_RS00975	NC_009641	227896..228003	17.947	-0.412251	-1.33076	0.293143	0.999665	1	0.532921
NWMN_RS08990	NC_009641	complement(1780333..1781451)	170.682	-0.310528	-1.24016	0.293151	0.999665	1	0.532909
NWMN_RS01265	NC_009641	287221..287538	5.22532	-0.451269	-1.36724	0.293388	0.999665	1	0.532558
NWMN_RS08825	NC_009641	complement(1739651..1739851)	1877.24	-0.241796	-1.18246	0.294479	0.999665	1	0.530946
NWMN_RS14680	NC_009641	2826711..2827070	213.307	0.321237	1.2494	0.294767	0.999665	1	0.53052
NWMN_RS11710	NC_009641	complement(2243861..2244196)	831.552	0.239076	1.18024	0.295197	0.999665	1	0.529889
NWMN_RS06655	NC_009641	1299390..1300307	126.878	0.272807	1.20816	0.295296	0.999665	1	0.529743
NWMN_RS13700	NC_009641	complement(2613764..2613955)	16266.4	0.35201	1.27634	0.295334	0.999665	1	0.529686
NWMN_RS11730	NC_009641	complement(2247718..2249328)	384.717	-0.242061	-1.18268	0.295595	0.999665	1	0.529303
NWMN_RS01210	NC_009641	274038..274625	13.5518	-0.302759	-1.2335	0.296116	0.999665	1	0.528538
NWMN_RS11820	NC_009641	complement(2264475..2265413)	179.725	-0.252427	-1.19121	0.297035	0.999665	1	0.527192
NWMN_RS09865	NC_009641	complement(1952624..1953685)	87.3685	0.235675	1.17746	0.297662	0.999665	1	0.526277
NWMN_RS15265	NC_009641	complement(1003127..1003417)	43.1638	0.346456	1.27143	0.298183	0.999665	1	0.525517
NWMN_RS15525	NC_009641	2215603..2215850	14.717	0.280917	1.21497	0.298289	0.999665	1	0.525362
NWMN_RS11895	NC_009641	2281347..2282453	157.196	0.313308	1.24255	0.298424	0.999665	1	0.525166
polC	NC_009641	1289481..1293791	125.189	0.228213	1.17138	0.298828	0.999665	1	0.524578
NWMN_RS10310	NC_009641	complement(2010098..2010346)	26.4585	0.267371	1.20361	0.299006	0.999665	1	0.524321
NWMN_RS14100	NC_009641	complement(2699302..2699469)	12.2979	-0.461416	-1.37689	0.299314	0.999665	1	0.523873
NWMN_RS09505	NC_009641	complement(1888127..1888303)	9.98745	-0.480434	-1.39516	0.300058	0.999665	1	0.522795
nusA	NC_009641	1294569..1295744	182.109	0.252439	1.19122	0.300212	0.999665	1	0.522571
NWMN_RS15370	NC_009641	complement(1833140..1833286)	216.833	-0.428735	-1.34605	0.300216	0.999665	1	0.522567
NWMN_RS02185	NC_009641	complement(434715..435560)	100.749	-0.27329	-1.20856	0.300298	0.999665	1	0.522447
NWMN_RS00610	NC_009641	134892..136037	31.2876	-0.235682	-1.17746	0.300331	0.999665	1	0.5224
NWMN_RS01495	NC_009641	326065..326283	54.33	0.270044	1.20584	0.300697	0.999665	1	0.52187
NWMN_RS04665	NC_009641	913067..914194	331.539	-0.234012	-1.1761	0.300951	0.999665	1	0.521505
NWMN_RS03170	NC_009641	637050..637970	193.396	0.264496	1.20122	0.301169	0.999665	1	0.52119
NWMN_RS06855	NC_009641	1346001..1346207	7.92614	-0.432386	-1.34946	0.301236	0.999665	1	0.521093
NWMN_RS10150	NC_009641	complement(1986836..1987213)	8.34631	-0.629515	-1.54704	0.302129	0.999665	1	0.519808
NWMN_RS00235	NC_009641	50358..53510	19.9807	-0.254196	-1.19267	0.302197	0.999665	1	0.51971
NWMN_RS00005	NC_009641	517..1878	194.641	0.217118	1.16241	0.306612	0.999665	1	0.513411
NWMN_RS05550	NC_009641	1097971..1098528	1594.47	-0.252618	-1.19137	0.306947	0.999665	1	0.512936
NWMN_RS12300	NC_009641	complement(2363357..2363746)	742.796	0.234999	1.17691	0.30748	0.999665	1	0.512183
NWMN_RS14150	NC_009641	complement(2710670..2711797)	118.702	0.364606	1.28753	0.308426	0.999665	1	0.510849
NWMN_RS10840	NC_009641	complement(2095391..2095765)	10.7518	0.287122	1.2202	0.310031	0.999665	1	0.508595
NWMN_RS04780	NC_009641	944830..945948	9.38826	-0.295444	-1.22726	0.310065	0.999665	1	0.508548
NWMN_RS04355	NC_009641	complement(862877..863371)	220.342	-0.271589	-1.20714	0.310131	0.999665	1	0.508454
NWMN_RS15180	NC_009641	complement(661300..661487)	5.35312	0.523508	1.43745	0.310229	0.999665	1	0.508317
NWMN_RS05020	NC_009641	996493..996717	4685.59	-0.287887	-1.22085	0.310232	0.999665	1	0.508314
NWMN_RS13025	NC_009641	complement(2484633..2485688)	6.15824	-0.316588	-1.24538	0.3104	0.999665	1	0.508078
NWMN_RS05295	NC_009641	1050747..1050866	18.363	0.401744	1.3211	0.310553	0.999665	1	0.507865
NWMN_RS09710	NC_009641	1923023..1923250	325.218	-0.262249	-1.19935	0.311242	0.999665	1	0.506901
NWMN_RS15075	NC_009641	complement(306834..306974)	21.3006	-0.347925	-1.27273	0.311542	0.999665	1	0.506484
NWMN_RS07000	NC_009641	1363375..1364655	166.782	-0.266276	-1.2027	0.312848	0.999665	1	0.504667
NWMN_RS11795	NC_009641	2259824..2260534	1674.98	0.278594	1.21301	0.313299	0.999665	1	0.504042
NWMN_RS15240	NC_009641	868313..868467	25.7914	0.315295	1.24427	0.313319	0.999665	1	0.504014
NWMN_RS02350	NC_009641	464388..465590	10.8595	0.246609	1.18642	0.315152	0.999665	1	0.501479
NWMN_RS08500	NC_009641	complement(1676724..1677200)	494.244	0.239488	1.18057	0.315826	0.999665	1	0.500552
NWMN_RS01840	NC_009641	complement(373621..373905)	50.8997	-0.303143	-1.23383	0.316936	0.999665	1	0.499029
NWMN_RS10550	NC_009641	complement(2042893..2043840)	281.866	0.210173	1.15683	0.317699	0.999665	1	0.497984
NWMN_RS13540	NC_009641	2583513..2585150	37.1606	0.27068	1.20638	0.317851	0.999665	1	0.497777
NWMN_RS03070	NC_009641	618414..619172	35.6914	0.218332	1.16339	0.317889	0.999665	1	0.497724
NWMN_RS04305	NC_009641	857867..858067	21621.6	-0.336991	-1.26312	0.318418	0.999665	1	0.497003
NWMN_RS03010	NC_009641	complement(598481..599098)	16.443	-0.290206	-1.22281	0.318623	0.999665	1	0.496722
NWMN_RS12575	NC_009641	complement(2398956..2399960)	93.7895	-0.210805	-1.15733	0.318644	0.999665	1	0.496694
NWMN_RS04955	NC_009641	981869..982378	1043.17	-0.217971	-1.1631	0.318665	0.999665	1	0.496666
NWMN_RS00720	NC_009641	complement(164102..164659)	120.248	-0.334919	-1.26131	0.318843	0.999665	1	0.496423
NWMN_RS02200	NC_009641	437984..439042	11.1227	0.255974	1.19414	0.319544	0.999665	1	0.495469
NWMN_RS13415	NC_009641	complement(2560442..2560549)	18.0831	0.437866	1.3546	0.319695	0.999665	1	0.495264
NWMN_RS08640	NC_009641	complement(1709135..1709395)	234.044	-0.234435	-1.17645	0.32023	0.999665	1	0.494538
NWMN_RS04340	NC_009641	complement(860990..861226)	1457.9	0.354334	1.2784	0.320405	0.999665	1	0.494301
NWMN_RS05135	NC_009641	complement(1014926..1016107)	9.86924	0.260781	1.19813	0.321208	0.999665	1	0.493214
NWMN_RS10670	NC_009641	2069881..2070810	511.131	0.203049	1.15113	0.321261	0.999665	1	0.493142
NWMN_RS02130	NC_009641	complement(424342..425004)	125.406	0.263594	1.20047	0.321538	0.999665	1	0.492768
NWMN_RS03675	NC_009641	729334..729633	1884.84	0.274136	1.20927	0.322028	0.999665	1	0.492106
NWMN_RS02310	NC_009641	458182..458958	5.18242	-0.299913	-1.23107	0.322393	0.999665	1	0.491615
NWMN_RS07440	NC_009641	complement(1453280..1454071)	33.3537	0.221992	1.16634	0.324342	0.999665	1	0.488996
NWMN_RS06120	NC_009641	1183782..1185272	44.8988	0.280104	1.21428	0.325411	0.999665	1	0.487568
NWMN_RS05245	NC_009641	1038661..1039332	41.8519	0.218524	1.16354	0.325726	0.999665	1	0.487147
NWMN_RS06840	NC_009641	1342764..1344104	575.036	0.298747	1.23008	0.326236	0.999665	1	0.486468
NWMN_RS01385	NC_009641	304936..305985	227.652	0.273961	1.20912	0.32629	0.999665	1	0.486397
NWMN_RS02090	NC_009641	complement(416396..417022)	329.194	0.210681	1.15723	0.326469	0.999665	1	0.486159
NWMN_RS06790	NC_009641	1332290..1333108	377.302	0.22626	1.1698	0.32704	0.999665	1	0.4854
NWMN_RS14155	NC_009641	complement(2711803..2713296)	99.8348	0.339469	1.26529	0.327564	0.999665	1	0.484704
NWMN_RS14275	NC_009641	complement(2732881..2733747)	383.729	0.404955	1.32405	0.328978	0.999665	1	0.482833
NWMN_RS01305	NC_009641	293051..293546	13.9606	-0.244641	-1.1848	0.329808	0.999665	1	0.481739
NWMN_RS00800	NC_009641	184592..186367	5.68581	-0.266555	-1.20293	0.329963	0.999665	1	0.481534
NWMN_RS07095	NC_009641	1379196..1379663	340.216	-0.258083	-1.19589	0.33009	0.999665	1	0.481368
NWMN_RS05635	NC_009641	1106921..1107592	23.3702	-0.215347	-1.16098	0.330438	0.999665	1	0.48091
NWMN_RS04390	NC_009641	867250..867363	75.443	0.306867	1.23702	0.331361	0.999665	1	0.479698
NWMN_RS03760	NC_009641	744851..746017	85.125	0.2042	1.15205	0.331722	0.999665	1	0.479226
NWMN_RS07485	NC_009641	complement(1463035..1463649)	81.7024	0.292743	1.22497	0.331953	0.999665	1	0.478923
NWMN_RS13010	NC_009641	2481929..2482897	307.54	0.212391	1.15861	0.33369	0.999665	1	0.476657
NWMN_RS01100	NC_009641	254534..255235	2295.5	-0.259772	-1.19729	0.333761	0.999665	1	0.476565
NWMN_RS14770	NC_009641	complement(2842364..2842942)	17.8415	-0.579218	-1.49404	0.334178	0.999665	1	0.476022
NWMN_RS06170	NC_009641	1192053..1192484	2064	-0.254355	-1.1928	0.334933	0.999665	1	0.475042
NWMN_RS03195	NC_009641	complement(641927..642367)	10.294	-0.304119	-1.23466	0.335049	0.999665	1	0.474891
NWMN_RS02065	NC_009641	complement(413871..414134)	275.769	-0.290326	-1.22292	0.335154	0.999665	1	0.474756
NWMN_RS08305	NC_009641	complement(1640719..1641666)	251.472	-0.218538	-1.16355	0.33526	0.999665	1	0.474619
NWMN_RS11135	NC_009641	complement(2137463..2138308)	5.99043	-0.298952	-1.23025	0.3369	0.999665	1	0.472498
NWMN_RS12330	NC_009641	complement(2366670..2367110)	1370.15	0.23368	1.17583	0.337527	0.999665	1	0.471691
NWMN_RS15165	NC_009641	633480..633677	6345.6	-0.382126	-1.30326	0.337624	0.999665	1	0.471567
NWMN_RS01365	NC_009641	complement(300845..301669)	2095.66	0.26172	1.19891	0.337879	0.999665	1	0.471239
NWMN_RS14070	NC_009641	2691237..2693342	2798.27	0.283059	1.21677	0.339056	0.999665	1	0.469729
NWMN_RS09730	NC_009641	complement(1926684..1926794)	7.48332	-0.47566	-1.39055	0.3393	0.999665	1	0.469417
NWMN_RS04570	NC_009641	895765..896088	263.258	0.237175	1.17868	0.340916	0.999665	1	0.467352
NWMN_RS02630	NC_009641	522874..523176	7438.12	0.266946	1.20326	0.341329	0.999665	1	0.466827
NWMN_RS06065	NC_009641	complement(1174748..1174933)	126.189	-0.265135	-1.20175	0.341572	0.999665	1	0.466517
NWMN_RS14750	NC_009641	complement(2839708..2840340)	14.7923	-0.394704	-1.31467	0.341805	0.999665	1	0.466221
NWMN_RS04200	NC_009641	835105..836295	3280.47	0.2777	1.21226	0.342055	0.999665	1	0.465904
NWMN_RS00460	NC_009641	103052..104404	67.495	-0.320643	-1.24889	0.344386	0.999665	1	0.462954
NWMN_RS03135	NC_009641	629825..630193	154.799	0.233422	1.17562	0.344635	0.999665	1	0.462641
NWMN_RS15125	NC_009641	complement(466375..466461)	3269.75	-0.243198	-1.18361	0.344803	0.999665	1	0.462429
NWMN_RS08540	NC_009641	complement(1682058..1684688)	165.925	0.193995	1.14393	0.345289	0.999665	1	0.461817
NWMN_RS00520	NC_009641	114904..115191	20.3388	-0.26255	-1.1996	0.345947	0.999665	1	0.46099
NWMN_RS02575	NC_009641	514288..514536	62.906	-0.211158	-1.15762	0.346177	0.999665	1	0.460702
NWMN_RS06100	NC_009641	complement(1179605..1180330)	5.82003	0.270617	1.20632	0.346312	0.999665	1	0.460532
NWMN_RS11150	NC_009641	complement(2141602..2142045)	148.787	0.225381	1.16909	0.348027	0.999665	1	0.458387
NWMN_RS15260	NC_009641	999798..1000070	15.9969	-0.335135	-1.2615	0.348204	0.999665	1	0.458166
NWMN_RS05380	NC_009641	1065117..1066229	1870.5	0.237843	1.17923	0.348286	0.999665	1	0.458063
NWMN_RS06465	NC_009641	1257532..1257864	280.715	0.25109	1.19011	0.348378	0.999665	1	0.457949
NWMN_RS12680	NC_009641	complement(2416379..2417122)	19.7179	0.24627	1.18614	0.348578	0.999665	1	0.4577
NWMN_RS05815	NC_009641	1124470..1124814	15.1491	0.25521	1.19351	0.348822	0.999665	1	0.457396
NWMN_RS06920	NC_009641	1350731..1351021	76.7927	-0.235278	-1.17713	0.349531	0.999665	1	0.456515
NWMN_RS10340	NC_009641	complement(2011796..2011954)	12.7285	0.354755	1.27877	0.349867	0.999665	1	0.456097
NWMN_RS12735	NC_009641	complement(2427775..2428413)	145.857	-0.197891	-1.14702	0.349994	0.999665	1	0.45594
NWMN_RS12350	NC_009641	complement(2368233..2368769)	923.414	0.200942	1.14945	0.351032	0.999665	1	0.454654
NWMN_RS03805	NC_009641	754594..755433	231.84	0.239138	1.18029	0.351156	0.999665	1	0.4545
NWMN_RS09340	NC_009641	1861307..1861621	28.4716	-0.322888	-1.25083	0.351173	0.999665	1	0.454479
NWMN_RS08410	NC_009641	complement(1662436..1662789)	730.726	-0.193619	-1.14363	0.351346	0.999665	1	0.454265
NWMN_RS05395	NC_009641	1068597..1070003	1803.67	0.23674	1.17833	0.352559	0.999665	1	0.452768
NWMN_RS01275	NC_009641	289403..289894	2401.24	-0.263005	-1.19998	0.353085	0.999665	1	0.452121
NWMN_RS08215	NC_009641	complement(1623938..1624537)	4682.23	0.254378	1.19282	0.353763	0.999665	1	0.451287
NWMN_RS08975	NC_009641	complement(1778098..1778787)	794.706	0.306254	1.23649	0.354131	0.999665	1	0.450836
hisZ	NC_009641	complement(2845815..2846633)	64.6143	-0.81356	-1.75754	0.354588	0.999665	1	0.450276
NWMN_RS01825	NC_009641	369805..370827	26.7847	0.201376	1.14979	0.354621	0.999665	1	0.450235
NWMN_RS14265	NC_009641	complement(2731878..2732246)	49.5848	-0.313209	-1.24247	0.355552	0.999665	1	0.449097
NWMN_RS13940	NC_009641	2668464..2669195	14.952	0.248855	1.18826	0.355692	0.999665	1	0.448926
NWMN_RS00750	NC_009641	171234..172688	131.867	-0.285139	-1.21853	0.35611	0.999665	1	0.448416
NWMN_RS11590	NC_009641	complement(2222927..2224192)	394.619	0.196582	1.14598	0.35621	0.999665	1	0.448294
NWMN_RS01505	NC_009641	326588..326749	8.54462	-0.460053	-1.37559	0.357838	0.999665	1	0.446313
NWMN_RS01590	NC_009641	334227..334421	18.6843	-0.258311	-1.19608	0.358478	0.999665	1	0.445537
NWMN_RS10270	NC_009641	complement(2007595..2007795)	15.9878	-0.989991	-1.98617	0.358617	0.999665	1	0.445369
NWMN_RS08820	NC_009641	complement(1739248..1739604)	558.191	-0.213195	-1.15925	0.359291	0.999665	1	0.444554
NWMN_RS05500	NC_009641	1091398..1091859	993.504	-0.185577	-1.13727	0.359677	0.999665	1	0.444088
NWMN_RS00760	NC_009641	complement(173760..174041)	12.9007	0.258491	1.19623	0.360322	0.999665	1	0.443309
NWMN_RS01600	NC_009641	334864..335148	33.5788	-0.245638	-1.18562	0.36127	0.999665	1	0.442168
NWMN_RS04045	NC_009641	complement(800481..801551)	181.277	-0.204214	-1.15206	0.362099	0.999665	1	0.441173
NWMN_RS04810	NC_009641	complement(950181..950552)	24.5244	-0.296701	-1.22833	0.36241	0.999665	1	0.4408
NWMN_RS01070	NC_009641	246982..248670	261.355	0.186346	1.13788	0.362509	0.999665	1	0.440681
NWMN_RS07600	NC_009641	complement(1509489..1510811)	559.614	-0.283023	-1.21674	0.362641	0.999665	1	0.440523
NWMN_RS02435	NC_009641	482881..483276	88.8868	-0.197048	-1.14635	0.364291	0.999665	1	0.438552
NWMN_RS13645	NC_009641	complement(2606240..2606605)	228.677	0.312504	1.24186	0.364797	0.999665	1	0.437949
NWMN_RS11890	NC_009641	2280913..2281347	303.422	0.272269	1.20771	0.365166	0.999665	1	0.437509
NWMN_RS15020	NC_009641	complement(22217..22444)	6.4	0.428921	1.34623	0.365427	0.999665	1	0.437199
NWMN_RS15460	NC_009641	2088833..2089141	530.563	-0.262732	-1.19975	0.365487	0.999665	1	0.437129
NWMN_RS03410	NC_009641	677615..677917	43.4406	-0.309388	-1.23918	0.366935	0.999665	1	0.435411
NWMN_RS04440	NC_009641	874422..875183	474.62	-0.239368	-1.18048	0.367226	0.999665	1	0.435067
NWMN_RS14300	NC_009641	complement(2737251..2737838)	92.0574	-0.22552	-1.1692	0.367626	0.999665	1	0.434594
NWMN_RS07445	NC_009641	complement(1454252..1454455)	905.586	0.233273	1.1755	0.367743	0.999665	1	0.434455
NWMN_RS14795	NC_009641	complement(2846938..2848062)	14.5773	-0.314411	-1.2435	0.368913	0.999665	1	0.433075
NWMN_RS02840	NC_009641	558122..559129	212.935	0.196636	1.14602	0.370769	0.999665	1	0.430897
NWMN_RS05230	NC_009641	1036564..1037688	30.9847	-0.26555	-1.20209	0.371035	0.999665	1	0.430586
NWMN_RS05855	NC_009641	1135508..1135807	26.501	-0.263365	-1.20028	0.371386	0.999665	1	0.430175
NWMN_RS06595	NC_009641	1283485..1284039	738.779	0.181142	1.13378	0.371402	0.999665	1	0.430155
NWMN_RS03355	NC_009641	667827..668615	265.023	0.257223	1.19518	0.372001	0.999665	1	0.429456
NWMN_RS14480	NC_009641	complement(2771550..2771663)	5.31091	0.49499	1.40931	0.373344	0.999665	1	0.427891
NWMN_RS04060	NC_009641	803879..804745	440.215	-0.191783	-1.14217	0.373354	0.999665	1	0.427879
NWMN_RS09810	NC_009641	complement(1942194..1943306)	43.4924	0.312771	1.24209	0.373775	0.999665	1	0.42739
NWMN_RS11980	NC_009641	complement(2302546..2303610)	783.082	-0.237937	-1.17931	0.374055	0.999665	1	0.427064
NWMN_RS13350	NC_009641	2548558..2549505	370.217	-0.233202	-1.17544	0.374056	0.999665	1	0.427064
NWMN_RS01830	NC_009641	371142..372167	311.53	0.316147	1.245	0.374667	0.999665	1	0.426355
NWMN_RS12615	NC_009641	complement(2406319..2407227)	99.3517	-0.199725	-1.14848	0.374686	0.999665	1	0.426333
NWMN_RS11095	NC_009641	2129834..2130175	19.8185	0.236077	1.17779	0.37489	0.999665	1	0.426096
NWMN_RS00025	NC_009641	5041..6975	410.182	0.239883	1.1809	0.375483	0.999665	1	0.425409
NWMN_RS07915	NC_009641	complement(1571852..1572394)	182.405	-0.183741	-1.13583	0.375484	0.999665	1	0.425409
NWMN_RS00850	NC_009641	197136..198176	47.0744	-0.317131	-1.24585	0.375603	0.999665	1	0.42527
NWMN_RS13830	NC_009641	complement(2647126..2647818)	204.737	-0.182587	-1.13492	0.375987	0.999665	1	0.424827
NWMN_RS02190	NC_009641	436032..436712	76.2552	0.267287	1.20354	0.376314	0.999665	1	0.42445
NWMN_RS05495	NC_009641	1090462..1091373	543.546	-0.190404	-1.14108	0.376453	0.999665	1	0.424289
NWMN_RS04105	NC_009641	813283..813933	66.3547	-0.267569	-1.20378	0.376537	0.999665	1	0.424192
NWMN_RS02480	NC_009641	495300..496940	300.357	-0.241163	-1.18194	0.377942	0.999665	1	0.422575
NWMN_RS00815	NC_009641	complement(189672..190298)	218.939	0.253398	1.19201	0.378523	0.999665	1	0.421907
NWMN_RS05995	NC_009641	1166954..1167769	560.207	0.204083	1.15195	0.379106	0.999665	1	0.42124
NWMN_RS04910	NC_009641	970965..971600	165.201	0.191721	1.14213	0.37935	0.999665	1	0.42096
NWMN_RS02465	NC_009641	491514..492977	49.0908	-0.252791	-1.19151	0.380115	0.999665	1	0.420085
NWMN_RS03870	NC_009641	765113..765319	105.226	0.266199	1.20264	0.380946	0.999665	1	0.419137
NWMN_RS13980	NC_009641	2674637..2674840	12.3183	-0.352076	-1.2764	0.382444	0.999665	1	0.417432
gatA	NC_009641	complement(2046049..2047506)	290.314	0.185861	1.1375	0.383816	0.999665	1	0.415877
NWMN_RS14850	NC_009641	complement(2857631..2857969)	40.9252	-0.208082	-1.15515	0.384813	0.999665	1	0.414751
NWMN_RS00600	NC_009641	132612..133499	17.4179	-0.198877	-1.1478	0.384845	0.999665	1	0.414714
NWMN_RS11300	NC_009641	complement(2168480..2168914)	72.3158	0.285921	1.21919	0.384897	0.999665	1	0.414656
NWMN_RS13560	NC_009641	complement(2589524..2590186)	385.771	0.306826	1.23698	0.385099	0.999665	1	0.414427
NWMN_RS07595	NC_009641	complement(1507941..1509332)	179.643	-0.185527	-1.13723	0.385387	0.999665	1	0.414103
NWMN_RS01625	NC_009641	336349..336552	16.0896	-0.307477	-1.23754	0.386414	0.999665	1	0.412947
NWMN_RS05875	NC_009641	1139484..1139921	11.5807	-0.228494	-1.17161	0.386752	0.999665	1	0.412568
NWMN_RS07540	NC_009641	complement(1470645..1471601)	130.765	0.199567	1.14835	0.386798	0.999665	1	0.412516
NWMN_RS11280	NC_009641	2164670..2166280	9.17777	-0.206265	-1.1537	0.38808	0.999665	1	0.411079
NWMN_RS01320	NC_009641	295527..296027	6.12446	-0.273964	-1.20913	0.390036	0.999665	1	0.408895
NWMN_RS03965	NC_009641	786847..787818	447.852	0.179277	1.13232	0.390202	0.999665	1	0.408711
NWMN_RS05985	NC_009641	1164522..1165136	334.126	0.191283	1.14178	0.391518	0.999665	1	0.407248
NWMN_RS07985	NC_009641	complement(1584675..1585694)	53.6047	0.215873	1.16141	0.392657	0.999665	1	0.405986
NWMN_RS08525	NC_009641	complement(1680980..1681288)	2403.65	-0.245697	-1.18567	0.392781	0.999665	1	0.405849
NWMN_RS10425	NC_009641	2022127..2023173	14.0281	0.202117	1.15039	0.393038	0.999665	1	0.405565
NWMN_RS13745	NC_009641	complement(2622622..2623014)	66.6363	-0.186148	-1.13772	0.393608	0.999665	1	0.404936
NWMN_RS03060	NC_009641	complement(617097..617762)	149.75	0.181845	1.13433	0.393865	0.999665	1	0.404653
NWMN_RS13355	NC_009641	2549507..2550484	305.293	-0.204834	-1.15255	0.394667	0.999665	1	0.403769
NWMN_RS07355	NC_009641	1439043..1439930	101.095	-0.229528	-1.17245	0.394797	0.999665	1	0.403626
NWMN_RS11850	NC_009641	complement(2270287..2270490)	118.786	-0.200365	-1.14899	0.394806	0.999665	1	0.403616
NWMN_RS10660	NC_009641	complement(2067799..2068896)	34.81	0.228964	1.17199	0.395426	0.999665	1	0.402935
NWMN_RS04730	NC_009641	932451..933353	3021.56	-0.226924	-1.17034	0.39615	0.999665	1	0.40214
NWMN_RS10105	NC_009641	complement(1979053..1979568)	1231.6	0.28487	1.2183	0.396644	0.999665	1	0.401599
NWMN_RS07560	NC_009641	complement(1473903..1474124)	163.016	-0.20079	-1.14933	0.397542	0.999665	1	0.400617
NWMN_RS11825	NC_009641	complement(2265848..2266513)	843.208	0.298222	1.22963	0.397662	0.999665	1	0.400486
NWMN_RS09365	NC_009641	1865174..1865644	10.882	0.275625	1.21052	0.398203	0.999665	1	0.399896
NWMN_RS09320	NC_009641	complement(1855927..1857108)	30.1218	0.184537	1.13645	0.39826	0.999665	1	0.399834
NWMN_RS03960	NC_009641	784624..786729	254.314	0.203321	1.15135	0.398569	0.999665	1	0.399496
NWMN_RS09235	NC_009641	complement(1833854..1834276)	2227.7	0.257909	1.19574	0.399443	0.999665	1	0.398546
NWMN_RS14830	NC_009641	complement(2853794..2854765)	54.0398	-0.244542	-1.18472	0.399522	0.999665	1	0.398459
NWMN_RS12960	NC_009641	complement(2472675..2473595)	198.251	0.209256	1.15609	0.399532	0.999665	1	0.398449
NWMN_RS11815	NC_009641	complement(2264214..2264444)	37.1559	-0.289509	-1.22222	0.399865	0.999665	1	0.398087
NWMN_RS07555	NC_009641	complement(1473640..1473891)	212.391	0.244531	1.18471	0.400468	0.999665	1	0.397432
NWMN_RS05430	NC_009641	1074988..1076007	889.686	0.207217	1.15446	0.401555	0.999665	1	0.396255
NWMN_RS01555	NC_009641	332129..332350	11.2826	0.326286	1.25378	0.403342	0.999665	1	0.394327
NWMN_RS07495	NC_009641	complement(1464748..1465257)	57.0211	0.236797	1.17837	0.403744	0.999665	1	0.393894
NWMN_RS14225	NC_009641	2724473..2725030	17.2165	-0.232003	-1.17446	0.403836	0.999665	1	0.393795
NWMN_RS03165	NC_009641	635699..636463	1249.19	0.218843	1.1638	0.404261	0.999665	1	0.393338
NWMN_RS07165	NC_009641	1399590..1399757	126.393	-0.264959	-1.2016	0.405022	0.999665	1	0.392522
NWMN_RS07360	NC_009641	1439927..1440649	94.6901	-0.238949	-1.18013	0.405041	0.999665	1	0.392501
NWMN_RS12015	NC_009641	2310239..2310499	1586.98	-0.217071	-1.16237	0.405062	0.999665	1	0.392479
NWMN_RS06750	NC_009641	1322519..1323385	76.7025	0.189454	1.14033	0.405509	0.999665	1	0.392
NWMN_RS06000	NC_009641	1168005..1168805	282.194	0.205088	1.15276	0.405906	0.999665	1	0.391574
NWMN_RS00980	NC_009641	228314..229267	21518.8	-0.258746	-1.19644	0.405926	0.999665	1	0.391553
NWMN_RS01865	NC_009641	378507..378947	24.0115	-0.205821	-1.15334	0.406201	0.999665	1	0.391259
NWMN_RS00170	NC_009641	38371..39438	5.9675	-0.232255	-1.17467	0.40637	0.999665	1	0.391078
NWMN_RS10335	NC_009641	complement(2011562..2011783)	12.5898	0.30975	1.23949	0.407541	0.999665	1	0.389829
NWMN_RS04030	NC_009641	complement(797772..798998)	194.946	0.184799	1.13666	0.40764	0.999665	1	0.389723
NWMN_RS10120	NC_009641	complement(1982340..1982642)	25.1171	-0.235937	-1.17767	0.408026	0.999665	1	0.389312
NWMN_RS00855	NC_009641	198231..199199	78.4269	-0.308361	-1.2383	0.408033	0.999665	1	0.389304
NWMN_RS07905	NC_009641	complement(1570264..1570989)	916.883	0.213674	1.15964	0.409027	0.999665	1	0.388248
NWMN_RS03265	NC_009641	651940..652200	21.7969	-0.222261	-1.16656	0.409114	0.999665	1	0.388156
NWMN_RS08555	NC_009641	complement(1688640..1689758)	208.896	0.181209	1.13383	0.410101	0.999665	1	0.387109
NWMN_RS04865	NC_009641	complement(962332..963321)	221.136	-0.188551	-1.13962	0.410158	0.999665	1	0.387049
NWMN_RS14145	NC_009641	complement(2709770..2710633)	59.9723	0.308167	1.23813	0.410495	0.999665	1	0.386692
NWMN_RS07150	NC_009641	complement(1396682..1396780)	62.1205	0.249186	1.18854	0.410878	0.999665	1	0.386288
NWMN_RS04325	NC_009641	complement(859972..860160)	32.5692	-0.24906	-1.18843	0.411358	0.999665	1	0.38578
NWMN_RS08070	NC_009641	complement(1601301..1601690)	172.78	0.222388	1.16666	0.411717	0.999665	1	0.385402
NWMN_RS09165	NC_009641	complement(1816466..1817983)	1025.16	0.260376	1.19779	0.411749	0.999665	1	0.385368
NWMN_RS01755	NC_009641	357446..357745	15.911	-0.226565	-1.17005	0.412667	0.999665	1	0.384401
NWMN_RS07925	NC_009641	1573210..1573716	62.4894	-0.265129	-1.20174	0.414152	0.999665	1	0.38284
NWMN_RS14510	NC_009641	complement(2776771..2776971)	734.394	-0.168866	-1.12417	0.414802	0.999665	1	0.382159
NWMN_RS01085	NC_009641	251503..253242	119.353	-0.190139	-1.14087	0.414979	0.999665	1	0.381974
NWMN_RS14335	NC_009641	complement(2742848..2743552)	290.685	-0.175129	-1.12907	0.415228	0.999665	1	0.381714
NWMN_RS05305	NC_009641	1051190..1052485	769.203	-0.217334	-1.16258	0.415242	0.999665	1	0.381699
NWMN_RS11125	NC_009641	complement(2134378..2135433)	454.435	-0.187956	-1.13915	0.416449	0.999665	1	0.380439
NWMN_RS05780	NC_009641	1121743..1122030	22.6702	0.270808	1.20648	0.416726	0.999665	1	0.38015
NWMN_RS05890	NC_009641	complement(1144220..1145272)	15.724	-0.209256	-1.15609	0.416819	0.999665	1	0.380053
NWMN_RS12950	NC_009641	2471660..2472151	184.571	-0.179477	-1.13247	0.416942	0.999665	1	0.379924
NWMN_RS13130	NC_009641	2506258..2508363	37.2422	-0.204392	-1.1522	0.416982	0.999665	1	0.379883
NWMN_RS02875	NC_009641	567611..569011	173.716	0.185876	1.13751	0.417822	0.999665	1	0.379009
NWMN_RS10720	NC_009641	2078823..2079386	614.908	0.224186	1.16812	0.418061	0.999665	1	0.378761
NWMN_RS01465	NC_009641	complement(323285..323749)	67.2747	-0.261003	-1.19831	0.418156	0.999665	1	0.378662
NWMN_RS10775	NC_009641	2088047..2088247	370.871	0.273771	1.20896	0.418287	0.999665	1	0.378526
NWMN_RS02410	NC_009641	478435..479400	10.2857	-0.249262	-1.1886	0.419794	0.999665	1	0.376964
NWMN_RS11155	NC_009641	complement(2142151..2142588)	87.2425	0.195278	1.14494	0.420576	0.999665	1	0.376155
NWMN_RS13515	NC_009641	complement(2580206..2580841)	52.4719	-0.259431	-1.19701	0.420584	0.999665	1	0.376147
NWMN_RS03810	NC_009641	755565..756548	135.395	0.235392	1.17723	0.420704	0.999665	1	0.376023
NWMN_RS13790	NC_009641	complement(2634278..2635144)	180.624	-0.180805	-1.13352	0.421765	0.999665	1	0.374929
NWMN_RS00705	NC_009641	complement(159964..160995)	5.00663	0.220356	1.16502	0.421868	0.999665	1	0.374823
NWMN_RS04705	NC_009641	923300..923875	202.487	-0.257131	-1.1951	0.422014	0.999665	1	0.374673
NWMN_RS12410	NC_009641	complement(2373078..2373911)	968.573	0.264009	1.20081	0.422106	0.999665	1	0.374578
NWMN_RS14595	NC_009641	2795654..2797606	230.45	-0.198406	-1.14743	0.424257	0.999665	1	0.372371
NWMN_RS09010	NC_009641	complement(1784698..1785192)	1476.41	0.231659	1.17418	0.424425	0.999665	1	0.3722
NWMN_RS06745	NC_009641	1320758..1322518	120.197	0.176189	1.1299	0.424581	0.999665	1	0.37204
NWMN_RS03035	NC_009641	604878..608825	6.2823	-0.172405	-1.12694	0.425131	0.999665	1	0.371477
NWMN_RS07840	NC_009641	complement(1556532..1557992)	1628.93	0.203839	1.15176	0.425141	0.999665	1	0.371467
NWMN_RS10290	NC_009641	complement(2008764..2009048)	33.1971	-0.211755	-1.1581	0.42519	0.999665	1	0.371417
NWMN_RS01180	NC_009641	267730..268680	71.0057	0.179112	1.13219	0.426129	0.999665	1	0.370458
NWMN_RS12260	NC_009641	complement(2357056..2357448)	2180.95	0.201754	1.1501	0.426841	0.999665	1	0.369733
NWMN_RS09080	NC_009641	complement(1796479..1797609)	106.657	-0.182997	-1.13524	0.427229	0.999665	1	0.369339
NWMN_RS10195	NC_009641	complement(1998716..1999099)	23.097	-0.273583	-1.20881	0.427543	0.999665	1	0.36902
NWMN_RS10675	NC_009641	complement(2071005..2071178)	23.6257	-0.244069	-1.18433	0.428063	0.999665	1	0.368492
NWMN_RS03475	NC_009641	691303..691701	534.08	-0.167857	-1.12339	0.428775	0.999665	1	0.36777
NWMN_RS07970	NC_009641	1580347..1581831	647.525	0.205116	1.15278	0.429216	0.999665	1	0.367324
NWMN_RS08270	NC_009641	complement(1635316..1635939)	156.502	0.171614	1.12632	0.429897	0.999665	1	0.366636
NWMN_RS11650	NC_009641	complement(2232165..2233292)	554.628	0.184984	1.1368	0.430069	0.999665	1	0.366462
NWMN_RS05935	NC_009641	1151736..1152794	102.02	0.185748	1.13741	0.431432	0.999665	1	0.365087
NWMN_RS14210	NC_009641	complement(2722808..2723185)	45.4207	-0.21475	-1.1605	0.431609	0.999665	1	0.364909
NWMN_RS12170	NC_009641	complement(2340521..2340646)	5.74969	-0.388984	-1.30947	0.431689	0.999665	1	0.364829
NWMN_RS01300	NC_009641	292540..293040	7.80733	0.230112	1.17293	0.432259	0.999665	1	0.364256
NWMN_RS11490	NC_009641	complement(2207863..2209221)	330.423	0.161088	1.11813	0.432382	0.999665	1	0.364132
NWMN_RS03145	NC_009641	complement(631940..632392)	98.5442	0.231093	1.17372	0.433077	0.999665	1	0.363435
NWMN_RS14775	NC_009641	complement(2842911..2843924)	22.0611	-0.498911	-1.41315	0.434167	0.999665	1	0.362343
NWMN_RS14160	NC_009641	complement(2713289..2713777)	139.684	0.25105	1.19007	0.434519	0.999665	1	0.361991
NWMN_RS06360	NC_009641	1234077..1235012	145.44	0.177108	1.13062	0.434607	0.999665	1	0.361903
NWMN_RS04690	NC_009641	complement(918719..920098)	595.412	-0.340978	-1.26661	0.435575	0.999665	1	0.360937
NWMN_RS05795	NC_009641	1122670..1123017	44.2182	-0.17799	-1.13131	0.435626	0.999665	1	0.360886
NWMN_RS07625	NC_009641	1518212..1519552	87.5306	-0.210461	-1.15706	0.435774	0.999665	1	0.360739
NWMN_RS08750	NC_009641	complement(1727398..1727499)	50.3848	0.250564	1.18967	0.435947	0.999665	1	0.360567
NWMN_RS04595	NC_009641	899922..901397	149.13	-0.174522	-1.12859	0.436021	0.999665	1	0.360493
NWMN_RS13480	NC_009641	2572937..2574433	103.448	0.161521	1.11847	0.436065	0.999665	1	0.360449
NWMN_RS03055	NC_009641	complement(616206..617084)	310.716	0.155966	1.11417	0.436852	0.999665	1	0.359665
NWMN_RS01640	NC_009641	337157..337330	49.8365	-0.248313	-1.18782	0.43689	0.999665	1	0.359628
NWMN_RS12915	NC_009641	complement(2463934..2465166)	14.8974	-0.254023	-1.19253	0.437153	0.999665	1	0.359367
NWMN_RS08395	NC_009641	complement(1660438..1660899)	168.024	0.209145	1.156	0.437691	0.999665	1	0.358832
NWMN_RS01850	NC_009641	complement(374355..376310)	29.3053	-0.230059	-1.17288	0.437837	0.999665	1	0.358688
NWMN_RS14470	NC_009641	complement(2770401..2770898)	139.883	-0.189681	-1.14051	0.438235	0.999665	1	0.358293
NWMN_RS05325	NC_009641	1055101..1056819	1962.87	0.2001	1.14878	0.438462	0.999665	1	0.358068
NWMN_RS11585	NC_009641	complement(2222453..2222893)	319.379	0.162525	1.11924	0.438586	0.999665	1	0.357945
NWMN_RS02265	NC_009641	450234..450911	255.242	-0.21445	-1.16026	0.43898	0.999665	1	0.357555
NWMN_RS02175	NC_009641	complement(433661..433813)	12.4741	0.291687	1.22407	0.439276	0.999665	1	0.357262
NWMN_RS14780	NC_009641	complement(2843940..2845190)	44.4129	-0.60568	-1.5217	0.439336	0.999665	1	0.357203
NWMN_RS05980	NC_009641	1162417..1164198	54.0834	0.164086	1.12046	0.439471	0.999665	1	0.35707
NWMN_RS12355	NC_009641	complement(2368794..2369192)	1345.28	0.185726	1.13739	0.441261	0.999665	1	0.355305
NWMN_RS09310	NC_009641	1854327..1855328	416.661	-0.17941	-1.13242	0.441407	0.999665	1	0.355161
NWMN_RS07800	NC_009641	complement(1551438..1552613)	1600.14	-0.172628	-1.12711	0.441511	0.999665	1	0.355058
NWMN_RS01530	NC_009641	328706..329377	22.3236	-0.175043	-1.129	0.44215	0.999665	1	0.354431
NWMN_RS10480	NC_009641	complement(2031581..2031967)	89.0249	0.239921	1.18093	0.442182	0.999665	1	0.354399
NWMN_RS06535	NC_009641	1271861..1272601	6.49907	-0.216092	-1.16158	0.44236	0.999665	1	0.354224
NWMN_RS15310	NC_009641	1350320..1350640	12.4078	-0.232223	-1.17464	0.443379	0.999665	1	0.353225
NWMN_RS03140	NC_009641	630314..631798	728.659	0.225792	1.16942	0.443882	0.999665	1	0.352732
NWMN_RS06145	NC_009641	1188408..1188542	3440.87	-0.170893	-1.12576	0.444314	0.999665	1	0.35231
NWMN_RS12880	NC_009641	complement(2458042..2458977)	434.16	0.259805	1.19732	0.444378	0.999665	1	0.352248
NWMN_RS03520	NC_009641	701573..702541	120.313	-0.226155	-1.16971	0.444582	0.999665	1	0.352048
NWMN_RS04250	NC_009641	complement(846300..846623)	47.6692	-0.174716	-1.12874	0.444619	0.999665	1	0.352012
NWMN_RS01250	NC_009641	285825..286217	5.87672	0.278643	1.21305	0.446717	0.999665	1	0.349968
NWMN_RS08180	NC_009641	complement(1617761..1618090)	88.0929	0.201606	1.14998	0.44739	0.999665	1	0.349314
NWMN_RS12430	NC_009641	complement(2375559..2375867)	655.746	0.24119	1.18197	0.448376	0.999665	1	0.348358
NWMN_RS02725	NC_009641	542648..543013	93.8605	0.233251	1.17548	0.448381	0.999665	1	0.348352
NWMN_RS10590	NC_009641	complement(2053023..2055215)	92.1467	0.162105	1.11892	0.449109	0.999665	1	0.347648
NWMN_RS12045	NC_009641	complement(2315620..2316690)	45.3254	0.287168	1.22024	0.449476	0.999665	1	0.347294
NWMN_RS00310	NC_009641	71507..73099	155.359	0.280946	1.21499	0.449907	0.999665	1	0.346878
NWMN_RS10960	NC_009641	complement(2116322..2116528)	7.3708	0.353363	1.27754	0.450006	0.999665	1	0.346782
NWMN_RS01415	NC_009641	complement(311606..313138)	12.8785	-0.277283	-1.21191	0.45057	0.999665	1	0.346238
NWMN_RS09580	NC_009641	complement(1902646..1903368)	7.98307	-0.236325	-1.17799	0.450912	0.999665	1	0.345908
NWMN_RS05115	NC_009641	1011043..1012716	213.624	0.191506	1.14195	0.451115	0.999665	1	0.345713
NWMN_RS10890	NC_009641	complement(2108068..2108472)	5.00118	-0.305699	-1.23602	0.451244	0.999665	1	0.345589
NWMN_RS14235	NC_009641	2725825..2726835	114.631	0.251545	1.19048	0.451323	0.999665	1	0.345512
NWMN_RS06365	NC_009641	1235009..1236316	127.298	0.181233	1.13385	0.451543	0.999665	1	0.3453
NWMN_RS13425	NC_009641	2561337..2562479	83.1687	0.161986	1.11883	0.451797	0.999665	1	0.345056
NWMN_RS07490	NC_009641	complement(1463666..1464736)	75.3038	0.243631	1.18397	0.452806	0.999665	1	0.344088
NWMN_RS00895	NC_009641	209016..209210	25.8817	-0.244225	-1.18446	0.453302	0.999665	1	0.343612
NWMN_RS06810	NC_009641	1337646..1338581	61.4982	0.187608	1.13887	0.45367	0.999665	1	0.34326
NWMN_RS05610	NC_009641	1104478..1104795	20.8482	0.20469	1.15244	0.453689	0.999665	1	0.343241
NWMN_RS00690	NC_009641	complement(157182..157661)	821.236	0.193961	1.1439	0.453867	0.999665	1	0.343071
NWMN_RS14625	NC_009641	complement(2806865..2808223)	68.647	0.210513	1.1571	0.454125	0.999665	1	0.342825
NWMN_RS02715	NC_009641	540719..541651	3999.82	0.198978	1.14788	0.45464	0.999665	1	0.342333
NWMN_RS09650	NC_009641	complement(1916843..1917778)	12.3304	-0.236191	-1.17788	0.455293	0.999665	1	0.341709
NWMN_RS06160	NC_009641	complement(1189661..1190101)	592.123	-0.153695	-1.11241	0.455741	0.999665	1	0.341282
NWMN_RS08040	NC_009641	complement(1594714..1596135)	337.76	0.150258	1.10977	0.456511	0.999665	1	0.340548
NWMN_RS07350	NC_009641	1438052..1439041	112.182	-0.225775	-1.16941	0.456544	0.999665	1	0.340518
NWMN_RS00995	NC_009641	231478..232413	72.5006	0.167263	1.12293	0.456822	0.999665	1	0.340253
NWMN_RS02315	NC_009641	459137..459949	10.283	0.22549	1.16917	0.456952	0.999665	1	0.340129
NWMN_RS01635	NC_009641	336765..337160	38.3665	-0.169387	-1.12458	0.456996	0.999665	1	0.340088
NWMN_RS07415	NC_009641	1447663..1448799	498.446	0.17426	1.12839	0.457913	0.999665	1	0.339217
NWMN_RS06975	NC_009641	complement(1358985..1359173)	248.546	-0.285055	-1.21846	0.45821	0.999665	1	0.338936
NWMN_RS14645	NC_009641	complement(2813059..2814627)	7.32913	0.193842	1.14381	0.458274	0.999665	1	0.338875
NWMN_RS03105	NC_009641	626129..626494	15.6115	-0.245659	-1.18563	0.45924	0.999665	1	0.33796
NWMN_RS11775	NC_009641	complement(2256903..2257253)	292.311	0.181517	1.13408	0.459658	0.999665	1	0.337565
NWMN_RS11580	NC_009641	2221891..2222394	258.435	-0.175301	-1.1292	0.45983	0.999665	1	0.337403
NWMN_RS01205	NC_009641	273351..274004	5.6508	0.218897	1.16384	0.45984	0.999665	1	0.337393
NWMN_RS05385	NC_009641	1066233..1067210	1537.23	0.206217	1.15366	0.459995	0.999665	1	0.337247
NWMN_RS11285	NC_009641	complement(2166382..2167407)	177.898	0.16086	1.11795	0.460628	0.999665	1	0.33665
NWMN_RS11655	NC_009641	complement(2233316..2233945)	466.559	0.166176	1.12208	0.460636	0.999665	1	0.336642
NWMN_RS08135	NC_009641	complement(1612866..1613390)	117.314	-0.17636	-1.13003	0.461128	0.999665	1	0.336179
NWMN_RS06080	NC_009641	complement(1176265..1177224)	200.855	-0.172488	-1.127	0.462185	0.999665	1	0.335184
NWMN_RS12290	NC_009641	complement(2361953..2362321)	1491.8	0.168864	1.12417	0.46221	0.999665	1	0.335161
NWMN_RS01450	NC_009641	complement(320846..322051)	18.6584	-0.158389	-1.11604	0.462572	0.999665	1	0.334821
NWMN_RS15140	NC_009641	complement(566626..566889)	600.452	-0.158062	-1.11579	0.462952	0.999665	1	0.334464
NWMN_RS06590	NC_009641	1282744..1283466	197.928	0.155572	1.11386	0.462988	0.999665	1	0.33443
NWMN_RS00765	NC_009641	174254..177043	53.1396	-0.147773	-1.10786	0.46344	0.999665	1	0.334007
NWMN_RS02605	NC_009641	519153..520046	89.0488	0.194356	1.14421	0.463688	0.999665	1	0.333774
NWMN_RS01950	NC_009641	392936..393565	132.095	-0.180916	-1.1336	0.464241	0.999665	1	0.333256
NWMN_RS07365	NC_009641	1440676..1441395	112.691	-0.218914	-1.16386	0.464883	0.999665	1	0.332656
NWMN_RS01445	NC_009641	318821..320755	117.691	-0.177274	-1.13075	0.465067	0.999665	1	0.332484
NWMN_RS08075	NC_009641	complement(1601750..1602112)	840.47	0.176683	1.13028	0.465513	0.999665	1	0.332068
NWMN_RS05015	NC_009641	complement(995714..996283)	8.7482	-0.206429	-1.15383	0.465733	0.999665	1	0.331863
NWMN_RS02015	NC_009641	complement(407933..408124)	79.2454	-0.181573	-1.13412	0.466422	0.999665	1	0.331221
NWMN_RS03535	NC_009641	703638..704135	992.828	-0.158571	-1.11618	0.466434	0.999665	1	0.33121
NWMN_RS15220	NC_009641	819570..819701	5.20855	0.367167	1.28982	0.466909	0.999665	1	0.330768
NWMN_RS11100	NC_009641	2130379..2130561	22.3392	0.239205	1.18034	0.467472	0.999665	1	0.330245
NWMN_RS11985	NC_009641	complement(2303758..2305200)	112.404	0.15429	1.11287	0.467807	0.999665	1	0.329933
NWMN_RS12985	NC_009641	complement(2478180..2479388)	47.905	-0.17691	-1.13046	0.467935	0.999665	1	0.329814
NWMN_RS05445	NC_009641	complement(1078326..1078940)	259.518	-0.186154	-1.13773	0.468413	0.999665	1	0.329371
NWMN_RS00290	NC_009641	complement(66251..68026)	50.0388	0.193939	1.14388	0.468491	0.999665	1	0.329299
NWMN_RS07265	NC_009641	complement(1421666..1422367)	48.3994	-0.169117	-1.12437	0.46879	0.999665	1	0.329021
NWMN_RS03730	NC_009641	739399..739686	28.38	0.217028	1.16234	0.469361	0.999665	1	0.328493
NWMN_RS10205	NC_009641	complement(1999458..1999760)	52.968	0.174428	1.12852	0.4697	0.999665	1	0.32818
NWMN_RS13030	NC_009641	2485824..2486498	24.3806	-0.210406	-1.15701	0.470707	0.999665	1	0.327249
NWMN_RS13650	NC_009641	complement(2606868..2607587)	525.552	0.215558	1.16115	0.470951	0.999665	1	0.327024
NWMN_RS13865	NC_009641	complement(2654593..2655051)	10.6712	-0.221761	-1.16616	0.470983	0.999665	1	0.326995
NWMN_RS14885	NC_009641	complement(2864729..2865241)	1649.31	0.262103	1.19923	0.471039	0.999665	1	0.326943
NWMN_RS02665	NC_009641	527670..531176	101.222	0.206778	1.15411	0.471203	0.999665	1	0.326792
NWMN_RS05435	NC_009641	1076290..1076709	548.101	0.179161	1.13223	0.472089	0.999665	1	0.325976
NWMN_RS02210	NC_009641	439407..440333	29.7274	0.158683	1.11627	0.472157	0.999665	1	0.325913
NWMN_RS11800	NC_009641	complement(2260655..2261098)	805.16	0.196443	1.14587	0.47244	0.999665	1	0.325653
NWMN_RS05200	NC_009641	complement(1030251..1032239)	1185.54	0.180561	1.13332	0.472767	0.999665	1	0.325353
NWMN_RS12320	NC_009641	complement(2364714..2365361)	785.812	0.174842	1.12884	0.472805	0.999665	1	0.325318
NWMN_RS03305	NC_009641	658918..659025	6.0701	0.366405	1.28914	0.473064	0.999665	1	0.32508
NWMN_RS13670	NC_009641	complement(2610880..2611299)	30.8934	-0.176748	-1.13033	0.473076	0.999665	1	0.325069
NWMN_RS01915	NC_009641	387710..389392	5.73405	-0.19553	-1.14515	0.473837	0.999665	1	0.324371
NWMN_RS13460	NC_009641	2568658..2570736	31.2344	0.16574	1.12174	0.474523	0.999665	1	0.323743
NWMN_RS00285	NC_009641	complement(64264..65925)	100.166	-0.264399	-1.20114	0.474893	0.999665	1	0.323404
NWMN_RS08935	NC_009641	complement(1766545..1767513)	1758.72	0.171866	1.12651	0.476011	0.999665	1	0.322383
NWMN_RS10045	NC_009641	1967572..1968666	89.3109	-0.157297	-1.1152	0.476025	0.999665	1	0.32237
NWMN_RS14230	NC_009641	2725023..2725727	16.5267	0.178126	1.13141	0.476295	0.999665	1	0.322124
NWMN_RS14170	NC_009641	complement(2715080..2716891)	305.72	-0.19233	-1.14261	0.476639	0.999665	1	0.32181
NWMN_RS15605	NC_009641	2627485..2627690	7.86042	-0.320372	-1.24865	0.476761	0.999665	1	0.321699
NWMN_RS13900	NC_009641	complement(2661432..2662400)	11.2064	0.183521	1.13565	0.477023	0.999665	1	0.321461
NWMN_RS12760	NC_009641	complement(2434143..2434940)	148.624	0.177554	1.13096	0.477228	0.999665	1	0.321274
NWMN_RS14600	NC_009641	2797620..2798558	130.068	-0.216651	-1.16203	0.477839	0.999665	1	0.320718
NWMN_RS11070	NC_009641	complement(2127540..2127755)	7.92515	0.296085	1.22781	0.478089	0.999665	1	0.320491
NWMN_RS11855	NC_009641	complement(2270549..2271685)	52.0816	-0.175838	-1.12962	0.478253	0.999665	1	0.320342
NWMN_RS13965	NC_009641	complement(2671447..2672346)	139.68	-0.158743	-1.11631	0.479024	0.999665	1	0.319643
NWMN_RS07830	NC_009641	complement(1555144..1556130)	133.395	-0.160676	-1.11781	0.479159	0.999665	1	0.319521
NWMN_RS12440	NC_009641	complement(2376805..2378139)	242.769	0.215504	1.16111	0.479221	0.999665	1	0.319464
NWMN_RS03580	NC_009641	711227..711988	50.5588	0.152336	1.11137	0.480066	0.999665	1	0.318699
NWMN_RS08470	NC_009641	complement(1670844..1672073)	6.62528	0.212827	1.15896	0.480079	0.999665	1	0.318687
NWMN_RS00230	NC_009641	49489..50091	24.0972	-0.171255	-1.12604	0.480822	0.999665	1	0.318016
NWMN_RS02545	NC_009641	510659..510988	1318.6	0.139692	1.10167	0.481022	0.999665	1	0.317835
NWMN_RS04655	NC_009641	911319..911912	747.864	0.191118	1.14165	0.48115	0.999665	1	0.31772
NWMN_RS13685	NC_009641	complement(2612239..2612934)	407.758	-0.194516	-1.14434	0.481235	0.999665	1	0.317642
NWMN_RS14290	NC_009641	complement(2735645..2736367)	76.0174	-0.173103	-1.12748	0.481345	0.999665	1	0.317544
NWMN_RS06600	NC_009641	1284412..1285182	113.242	0.163418	1.11994	0.481909	0.999665	1	0.317035
NWMN_RS09765	NC_009641	1932098..1933060	609.297	-0.163577	-1.12006	0.48229	0.999665	1	0.316691
NWMN_RS10110	NC_009641	complement(1979699..1979860)	205.989	-0.206912	-1.15421	0.482734	0.999665	1	0.316292
NWMN_RS10805	NC_009641	complement(2091012..2091308)	424.093	-0.161099	-1.11814	0.482959	0.999665	1	0.31609
NWMN_RS09180	NC_009641	complement(1819959..1823783)	178.622	0.196453	1.14588	0.483252	0.999665	1	0.315827
NWMN_RS11450	NC_009641	complement(2196843..2197322)	77.2225	-0.16891	-1.12421	0.483673	0.999665	1	0.315448
NWMN_RS02815	NC_009641	554055..554942	158.933	-0.155456	-1.11377	0.485507	0.999665	1	0.313805
NWMN_RS12600	NC_009641	complement(2403462..2404232)	51.8966	-0.193476	-1.14352	0.48656	0.999665	1	0.312864
NWMN_RS10450	NC_009641	2026849..2027313	2338.87	0.222821	1.16701	0.486635	0.999665	1	0.312797
NWMN_RS11105	NC_009641	2130661..2131125	262.836	0.219119	1.16402	0.486812	0.999665	1	0.312638
NWMN_RS10710	NC_009641	complement(2077561..2078118)	118.163	-0.158777	-1.11634	0.488513	0.999665	1	0.311124
NWMN_RS01355	NC_009641	299704..300078	19.6475	-0.206254	-1.15369	0.488541	0.999665	1	0.311099
NWMN_RS06865	NC_009641	1347446..1347631	33.3289	0.263029	1.2	0.488661	0.999665	1	0.310992
NWMN_RS02030	NC_009641	409240..409482	339.58	-0.169642	-1.12478	0.489251	0.999665	1	0.310468
NWMN_RS08730	NC_009641	complement(1721191..1722462)	282.674	0.179604	1.13257	0.490253	0.999665	1	0.30958
NWMN_RS01485	NC_009641	complement(324758..325240)	115.976	0.175053	1.12901	0.490705	0.999665	1	0.309179
NWMN_RS00910	NC_009641	211709..213619	110.106	0.213527	1.15952	0.492023	0.999665	1	0.308015
NWMN_RS06980	NC_009641	1359312..1359845	62.9586	-0.151048	-1.11038	0.492152	0.999665	1	0.307901
NWMN_RS03655	NC_009641	726888..727376	328.119	0.153221	1.11205	0.492155	0.999665	1	0.307898
NWMN_RS14375	NC_009641	2752015..2752344	148.603	0.207707	1.15485	0.492494	0.999665	1	0.307599
NWMN_RS00085	NC_009641	22445..23728	82.0909	-0.162918	-1.11955	0.492661	0.999665	1	0.307452
NWMN_RS09835	NC_009641	complement(1947506..1947658)	1582.11	0.21388	1.1598	0.492687	0.999665	1	0.307429
NWMN_RS10115	NC_009641	complement(1980874..1982328)	15.0379	0.34574	1.2708	0.493107	0.999665	1	0.307059
NWMN_RS08960	NC_009641	complement(1774675..1775616)	123.195	0.17082	1.1257	0.49326	0.999665	1	0.306924
NWMN_RS02445	NC_009641	complement(483920..484702)	111.966	0.158448	1.11609	0.493861	0.999665	1	0.306395
NWMN_RS00305	NC_009641	70772..71245	167.572	0.237422	1.17888	0.494362	0.999665	1	0.305955
NWMN_RS03895	NC_009641	769790..771673	122.384	0.18922	1.14015	0.494386	0.999665	1	0.305934
NWMN_RS09395	NC_009641	1869532..1869897	7.9769	-0.247464	-1.18712	0.495401	0.999665	1	0.305043
NWMN_RS08185	NC_009641	complement(1618090..1619076)	331.894	0.194553	1.14437	0.496122	0.999665	1	0.304411
NWMN_RS00735	NC_009641	complement(166640..168685)	1106.07	-0.218949	-1.16389	0.496339	0.999665	1	0.304222
NWMN_RS07210	NC_009641	1410392..1411798	5.40795	-0.211756	-1.1581	0.496906	0.999665	1	0.303725
NWMN_RS01470	NC_009641	complement(323762..324076)	229.446	-0.198101	-1.14719	0.497222	0.999665	1	0.30345
NWMN_RS00430	NC_009641	97765..99195	25.107	-0.147544	-1.10768	0.497257	0.999665	1	0.303419
NWMN_RS00655	NC_009641	143360..144121	11.0146	-0.2222	-1.16651	0.497534	0.999665	1	0.303177
NWMN_RS14390	NC_009641	complement(2754920..2755132)	156.718	-0.244786	-1.18492	0.497544	0.999665	1	0.303169
NWMN_RS00160	NC_009641	complement(37219..37974)	16.6437	0.171806	1.12647	0.497986	0.999665	1	0.302783
NWMN_RS06440	NC_009641	complement(1251382..1251480)	168.928	-0.179229	-1.13228	0.49839	0.999665	1	0.302431
NWMN_RS12510	NC_009641	2391418..2392629	7.77144	-0.182426	-1.13479	0.498471	0.999665	1	0.30236
NWMN_RS10495	NC_009641	2033470..2034456	26.8293	-0.1485	-1.10842	0.498488	0.999665	1	0.302345
NWMN_RS00635	NC_009641	complement(140399..140602)	41.9149	0.245811	1.18576	0.49875	0.999665	1	0.302117
NWMN_RS07160	NC_009641	1398764..1399615	135.454	-0.172494	-1.12701	0.498848	0.999665	1	0.302032
NWMN_RS04670	NC_009641	914502..915692	282.265	-0.216379	-1.16181	0.499121	0.999665	1	0.301794
NWMN_RS04040	NC_009641	complement(799524..800285)	19.5861	0.16463	1.12088	0.500034	0.999665	1	0.301
NWMN_RS11210	NC_009641	2151521..2152090	6644.37	-0.172865	-1.12729	0.500118	0.999665	1	0.300928
NWMN_RS05405	NC_009641	1070590..1071129	23.6942	0.175766	1.12956	0.500873	0.999665	1	0.300272
NWMN_RS06740	NC_009641	1319821..1320618	217.024	-0.159181	-1.11665	0.501558	0.999665	1	0.299679
NWMN_RS06550	NC_009641	1276730..1277626	449.846	-0.168684	-1.12403	0.501661	0.999665	1	0.29959
NWMN_RS00035	NC_009641	complement(9762..10574)	197.933	-0.155536	-1.11384	0.501965	0.999665	1	0.299326
NWMN_RS04660	NC_009641	912328..912705	1236.59	-0.139459	-1.10149	0.502576	0.999665	1	0.298798
NWMN_RS04070	NC_009641	806184..806858	13.3886	0.205244	1.15288	0.503162	0.999665	1	0.298292
NWMN_RS14685	NC_009641	complement(2827155..2827766)	53.5237	0.233841	1.17596	0.503192	0.999665	1	0.298266
NWMN_RS00755	NC_009641	172691..173566	133.378	-0.21973	-1.16452	0.503413	0.999665	1	0.298076
NWMN_RS01110	NC_009641	256196..256987	27.2229	-0.207608	-1.15477	0.503633	0.999665	1	0.297886
NWMN_RS07170	NC_009641	1399750..1400958	460.702	-0.151293	-1.11056	0.5038	0.999665	1	0.297742
NWMN_RS10475	NC_009641	complement(2030865..2031566)	71.6029	0.203827	1.15175	0.503909	0.999665	1	0.297648
NWMN_RS02225	NC_009641	441847..442542	16.8344	-0.17758	-1.13099	0.504222	0.999665	1	0.297378
NWMN_RS03735	NC_009641	739969..741522	33.1581	-0.204714	-1.15246	0.504353	0.999665	1	0.297266
NWMN_RS00535	NC_009641	119469..120137	29.6175	0.257815	1.19567	0.504757	0.999665	1	0.296918
NWMN_RS11620	NC_009641	complement(2227853..2229361)	798.328	0.177747	1.13112	0.505381	0.999665	1	0.296381
NWMN_RS10610	NC_009641	2058643..2059809	16.3378	-0.219857	-1.16462	0.5054	0.999665	1	0.296365
NWMN_RS03875	NC_009641	765407..766117	309.379	0.153184	1.11202	0.505421	0.999665	1	0.296347
NWMN_RS00545	NC_009641	120842..121606	18.7724	0.223428	1.1675	0.505444	0.999665	1	0.296327
NWMN_RS12810	NC_009641	complement(2441978..2442613)	186.084	0.171389	1.12614	0.505463	0.999665	1	0.296311
NWMN_RS08035	NC_009641	complement(1593706..1594698)	805.523	0.176929	1.13047	0.505797	0.999665	1	0.296023
NWMN_RS06035	NC_009641	1172160..1172666	177.042	0.16936	1.12456	0.506076	0.999665	1	0.295784
NWMN_RS12780	NC_009641	2437450..2437779	14.9125	-0.208758	-1.15569	0.506199	0.999665	1	0.295679
NWMN_RS02135	NC_009641	complement(425147..425554)	3200.12	0.225673	1.16932	0.506956	0.999665	1	0.29503
NWMN_RS14660	NC_009641	complement(2817522..2824337)	17.2459	0.182666	1.13498	0.507048	0.999665	1	0.294951
NWMN_RS14615	NC_009641	complement(2803988..2804548)	1249.12	0.194591	1.1444	0.507825	0.999665	1	0.294286
NWMN_RS07135	NC_009641	complement(1391347..1391955)	192.48	0.208184	1.15523	0.508293	0.999665	1	0.293886
NWMN_RS13950	NC_009641	2670169..2670660	43.6298	0.200481	1.14908	0.508344	0.999665	1	0.293842
NWMN_RS11615	NC_009641	complement(2226956..2227822)	1014.29	0.163746	1.12019	0.508708	0.999665	1	0.293531
NWMN_RS04855	NC_009641	960435..961397	7.25808	-0.175739	-1.12954	0.508865	0.999665	1	0.293397
NWMN_RS09440	NC_009641	complement(1878560..1879306)	64.0092	0.230022	1.17285	0.509157	0.999665	1	0.293149
NWMN_RS05655	NC_009641	1110173..1110331	13.0853	0.25111	1.19012	0.509589	0.999665	1	0.29278
NWMN_RS10655	NC_009641	complement(2066032..2067594)	76.1668	0.175596	1.12943	0.509952	0.999665	1	0.29247
NWMN_RS02010	NC_009641	406750..407847	453.867	-0.143998	-1.10496	0.510734	0.999665	1	0.291805
NWMN_RS03075	NC_009641	619249..619881	899.864	0.163239	1.1198	0.510872	0.999665	1	0.291688
NWMN_RS07050	NC_009641	1372619..1373596	11.144	0.161383	1.11836	0.512822	0.999665	1	0.290033
NWMN_RS08930	NC_009641	complement(1764766..1766523)	1904.74	0.165008	1.12117	0.513249	0.999665	1	0.289672
NWMN_RS11735	NC_009641	complement(2249664..2250194)	1563.84	-0.17006	-1.12511	0.513391	0.999665	1	0.289552
NWMN_RS00465	NC_009641	104485..105147	821.559	-0.165827	-1.12181	0.513447	0.999665	1	0.289504
NWMN_RS13810	NC_009641	complement(2642311..2643669)	270.95	-0.238551	-1.17981	0.513553	0.999665	1	0.289414
NWMN_RS09775	NC_009641	complement(1934119..1937055)	160.377	0.135735	1.09865	0.514518	0.999665	1	0.2886
NWMN_RS04860	NC_009641	961409..962290	20.7058	-0.213168	-1.15923	0.514562	0.999665	1	0.288563
NWMN_RS08560	NC_009641	complement(1689759..1690901)	138.774	0.141682	1.10319	0.51459	0.999665	1	0.288539
NWMN_RS03365	NC_009641	complement(670188..671117)	58.9873	0.162175	1.11897	0.514691	0.999665	1	0.288453
NWMN_RS11995	NC_009641	complement(2306094..2307437)	70.9258	0.143498	1.10458	0.516294	0.999665	1	0.287103
NWMN_RS05320	NC_009641	1054832..1055098	3350.46	0.159959	1.11726	0.516517	0.999665	1	0.286915
NWMN_RS15105	NC_009641	complement(410725..411036)	8.60531	-0.225716	-1.16936	0.516708	0.999665	1	0.286755
NWMN_RS13680	NC_009641	complement(2611566..2611988)	242.983	-0.180793	-1.13351	0.516877	0.999665	1	0.286612
NWMN_RS00710	NC_009641	complement(161034..162218)	6.22531	0.186178	1.13775	0.516986	0.999665	1	0.286521
NWMN_RS13230	NC_009641	complement(2529479..2530210)	157.786	-0.177821	-1.13117	0.517233	0.999665	1	0.286314
NWMN_RS00665	NC_009641	145382..145741	716.288	-0.170557	-1.12549	0.517567	0.999665	1	0.286033
NWMN_RS07060	NC_009641	1373771..1374634	88.9352	0.181794	1.13429	0.517935	0.999665	1	0.285725
NWMN_RS02825	NC_009641	complement(555714..556928)	138.356	-0.162173	-1.11897	0.51797	0.999665	1	0.285696
NWMN_RS12390	NC_009641	complement(2371237..2371671)	945.702	0.183081	1.13531	0.518583	0.999665	1	0.285181
NWMN_RS12460	NC_009641	2381642..2382505	303.125	0.169142	1.12439	0.518978	0.999665	1	0.284851
NWMN_RS14410	NC_009641	2759123..2759686	96.1624	-0.170689	-1.1256	0.519186	0.999665	1	0.284677
NWMN_RS02570	NC_009641	513570..514295	51.7829	-0.14042	-1.10223	0.519298	0.999665	1	0.284583
NWMN_RS02680	NC_009641	533882..534145	286.898	0.193761	1.14374	0.519589	0.999665	1	0.28434
NWMN_RS09530	NC_009641	complement(1890314..1890673)	30.4942	0.182271	1.13467	0.519898	0.999665	1	0.284082
NWMN_RS07960	NC_009641	1578193..1579008	80.3682	0.147644	1.10776	0.519945	0.999665	1	0.284043
NWMN_RS03995	NC_009641	791317..792345	23.2486	-0.148594	-1.10849	0.520485	0.999665	1	0.283592
NWMN_RS12705	NC_009641	complement(2422444..2423526)	179.178	0.188042	1.13922	0.521389	0.999665	1	0.282838
NWMN_RS09400	NC_009641	1869894..1870247	9.76348	0.217579	1.16278	0.521519	0.999665	1	0.28273
NWMN_RS09040	NC_009641	1790669..1791133	49.4119	0.150034	1.1096	0.521622	0.999665	1	0.282644
NWMN_RS03600	NC_009641	complement(716820..717617)	434.226	0.209102	1.15597	0.52181	0.999665	1	0.282488
NWMN_RS02915	NC_009641	573204..573896	782.074	0.149934	1.10952	0.521866	0.999665	1	0.282441
NWMN_RS04270	NC_009641	848304..848825	11.4096	0.175613	1.12944	0.521872	0.999665	1	0.282436
NWMN_RS14560	NC_009641	complement(2787869..2789104)	9.3678	-0.228882	-1.17193	0.522406	0.999665	1	0.281992
NWMN_RS10750	NC_009641	complement(2083279..2083455)	219.27	-0.18882	-1.13983	0.522567	0.999665	1	0.281858
NWMN_RS04245	NC_009641	845752..846033	10.0518	-0.22219	-1.1665	0.522608	0.999665	1	0.281824
NWMN_RS00805	NC_009641	186405..188411	13.9169	-0.162017	-1.11885	0.522655	0.999665	1	0.281785
NWMN_RS10760	NC_009641	2083996..2085282	434.24	0.139295	1.10137	0.52271	0.999665	1	0.281739
NWMN_RS13155	NC_009641	2512103..2512549	359.418	0.164177	1.12053	0.522887	0.999665	1	0.281592
NWMN_RS14095	NC_009641	2698677..2699225	165.923	-0.136706	-1.09939	0.522964	0.999665	1	0.281528
NWMN_RS02905	NC_009641	571845..572393	860.696	0.129849	1.09418	0.52365	0.999665	1	0.280959
NWMN_RS08115	NC_009641	1608034..1608420	947.441	0.136038	1.09888	0.523772	0.999665	1	0.280858
NWMN_RS10570	NC_009641	complement(2047508..2047810)	298.047	-0.160444	-1.11763	0.523923	0.999665	1	0.280733
NWMN_RS04240	NC_009641	844514..844978	301.955	0.132626	1.09629	0.523962	0.999665	1	0.2807
NWMN_RS12080	NC_009641	complement(2323828..2324337)	18830.7	0.229669	1.17257	0.524031	0.999665	1	0.280643
NWMN_RS09250	NC_009641	1837053..1838321	61.0684	-0.165124	-1.12126	0.524262	0.999665	1	0.280452
NWMN_RS02290	NC_009641	454844..455640	10.9322	-0.207345	-1.15456	0.52446	0.999665	1	0.280288
NWMN_RS09210	NC_009641	complement(1827361..1828203)	179.096	0.132069	1.09586	0.524555	0.999665	1	0.280209
NWMN_RS08630	NC_009641	complement(1704105..1706378)	56.3018	0.147143	1.10737	0.524655	0.999665	1	0.280126
NWMN_RS09480	NC_009641	1885307..1885933	11.8582	-0.165715	-1.12172	0.525601	0.999665	1	0.279344
NWMN_RS12415	NC_009641	complement(2373944..2374219)	1122.7	0.218668	1.16366	0.526014	0.999665	1	0.279003
NWMN_RS12930	NC_009641	2467335..2467943	32.3758	0.204741	1.15248	0.526214	0.999665	1	0.278838
NWMN_RS12380	NC_009641	complement(2370751..2371014)	1277.85	0.200136	1.14881	0.526901	0.999665	1	0.278271
NWMN_RS05570	NC_009641	1100392..1100571	98.4054	-0.231037	-1.17368	0.529362	0.999665	1	0.276247
NWMN_RS13280	NC_009641	complement(2536421..2536783)	92.5623	-0.183798	-1.13587	0.529391	0.999665	1	0.276224
NWMN_RS01270	NC_009641	287548..289392	213.192	-0.139334	-1.1014	0.530186	0.999665	1	0.275572
NWMN_RS12590	NC_009641	complement(2401421..2402203)	167.433	-0.141771	-1.10326	0.530665	0.999665	1	0.275179
NWMN_RS14545	NC_009641	complement(2784347..2785288)	55.6522	-0.153577	-1.11232	0.530711	0.999665	1	0.275142
NWMN_RS00605	NC_009641	133553..134815	17.2598	-0.175107	-1.12905	0.531232	0.999665	1	0.274716
NWMN_RS01995	NC_009641	404622..405467	26.2766	0.171375	1.12613	0.531694	0.999665	1	0.274338
NWMN_RS10730	NC_009641	complement(2080192..2081064)	71.5587	-0.139618	-1.10161	0.53218	0.999665	1	0.273942
NWMN_RS06345	NC_009641	1231978..1232931	24.4846	-0.149238	-1.10898	0.533746	0.999665	1	0.272665
NWMN_RS06925	NC_009641	1351032..1351226	84.8926	-0.185104	-1.1369	0.534458	0.999665	1	0.272087
NWMN_RS10865	NC_009641	complement(2101579..2106108)	7.28487	0.212842	1.15897	0.534858	0.999665	1	0.271761
NWMN_RS01760	NC_009641	357882..359780	21.7886	-0.184207	-1.13619	0.53553	0.999665	1	0.271217
NWMN_RS12365	NC_009641	complement(2369432..2369971)	1066.7	0.164835	1.12104	0.535898	0.999665	1	0.270918
NWMN_RS03250	NC_009641	649924..650553	7.16785	-0.178821	-1.13196	0.536233	0.999665	1	0.270646
NWMN_RS05260	NC_009641	1042970..1043998	47.7961	-0.180566	-1.13333	0.536356	0.999665	1	0.270547
NWMN_RS02345	NC_009641	complement(464009..464269)	140.051	0.153841	1.11253	0.536377	0.999665	1	0.27053
NWMN_RS08130	NC_009641	complement(1611616..1612707)	121.201	0.161932	1.11878	0.537106	0.999665	1	0.26994
NWMN_RS11115	NC_009641	2132278..2133102	11.0477	0.193773	1.14375	0.537147	0.999665	1	0.269907
NWMN_RS07855	NC_009641	1560575..1560823	358.746	-0.134954	-1.09806	0.537173	0.999665	1	0.269886
NWMN_RS07700	NC_009641	complement(1533486..1534457)	138.92	-0.136992	-1.09961	0.537493	0.999665	1	0.269627
NWMN_RS00955	NC_009641	complement(224211..225623)	65.7683	0.133565	1.097	0.538535	0.999665	1	0.268786
NWMN_RS02590	NC_009641	515662..517635	190.246	0.126991	1.09201	0.538846	0.999665	1	0.268535
NWMN_RS08360	NC_009641	complement(1651971..1652948)	210.597	0.132175	1.09594	0.539189	0.999665	1	0.268259
NWMN_RS12165	NC_009641	complement(2339651..2340259)	26.8316	0.15932	1.11676	0.539316	0.999665	1	0.268157
NWMN_RS04480	NC_009641	882009..883076	86.2637	0.152146	1.11122	0.539623	0.999665	1	0.267909
NWMN_RS13440	NC_009641	complement(2564714..2565187)	62.9048	-0.220096	-1.16481	0.540399	0.999665	1	0.267286
NWMN_RS09360	NC_009641	complement(1864751..1864975)	357.568	-0.159505	-1.1169	0.540488	0.999665	1	0.267214
NWMN_RS07685	NC_009641	complement(1528141..1528827)	127.508	0.137822	1.10024	0.540556	0.999665	1	0.267159
NWMN_RS15625	NC_009641	2721708..2722208	28.9157	-0.146877	-1.10717	0.540862	0.999665	1	0.266913
NWMN_RS05625	NC_009641	1105554..1106327	35.1897	0.130343	1.09455	0.541162	0.999665	1	0.266673
NWMN_RS14520	NC_009641	2777169..2778593	5.9051	-0.207369	-1.15458	0.541313	0.999665	1	0.266552
NWMN_RS06965	NC_009641	1357182..1358273	37.5454	-0.170766	-1.12566	0.541322	0.999665	1	0.266545
NWMN_RS05375	NC_009641	1064320..1064946	3032.02	-0.145721	-1.10628	0.541388	0.999665	1	0.266492
NWMN_RS05685	NC_009641	1111781..1112029	26.5505	0.152901	1.1118	0.541695	0.999665	1	0.266245
NWMN_RS01045	NC_009641	240612..241637	129.595	-0.168296	-1.12373	0.541701	0.999665	1	0.26624
NWMN_RS05300	NC_009641	complement(1050904..1051038)	13507.1	-0.269537	-1.20542	0.541981	0.999665	1	0.266016
NWMN_RS10440	NC_009641	complement(2025243..2026499)	394.43	0.135238	1.09827	0.542147	0.999665	1	0.265883
NWMN_RS07305	NC_009641	complement(1428384..1429235)	7.08866	0.16094	1.11802	0.543096	0.999665	1	0.265123
NWMN_RS02240	NC_009641	445080..445778	9.89709	0.155172	1.11355	0.543385	0.999665	1	0.264892
NWMN_RS01345	NC_009641	298083..298583	11.2693	0.174867	1.12886	0.54396	0.999665	1	0.264433
NWMN_RS09055	NC_009641	complement(1792195..1792938)	41.0622	-0.195586	-1.14519	0.544315	0.999665	1	0.26415
NWMN_RS13710	NC_009641	complement(2615846..2616133)	52.8656	0.138892	1.10106	0.545392	0.999665	1	0.263291
NWMN_RS00630	NC_009641	139378..140337	43.0108	0.201107	1.14958	0.545451	0.999665	1	0.263244
NWMN_RS09795	NC_009641	complement(1939426..1940550)	46.8971	0.164131	1.12049	0.545611	0.999665	1	0.263117
NWMN_RS11270	NC_009641	2162380..2164308	67.6446	-0.134004	-1.09733	0.545965	0.999665	1	0.262835
NWMN_RS11235	NC_009641	complement(2154646..2155605)	292.613	-0.13362	-1.09704	0.546569	0.999665	1	0.262355
NWMN_RS12105	NC_009641	complement(2328467..2329468)	521.645	-0.154563	-1.11308	0.546697	0.999665	1	0.262253
NWMN_RS12375	NC_009641	complement(2370351..2370719)	910.321	0.188439	1.13953	0.547136	0.999665	1	0.261905
NWMN_RS02095	NC_009641	complement(417095..417388)	17.7573	-0.17456	-1.12862	0.54732	0.999665	1	0.261758
NWMN_RS05680	NC_009641	1111527..1111781	14.8413	0.165584	1.12162	0.547434	0.999665	1	0.261669
NWMN_RS00075	NC_009641	20289..20735	804.517	0.161914	1.11877	0.547694	0.999665	1	0.261462
NWMN_RS03310	NC_009641	659151..659534	89.6198	-0.132277	-1.09602	0.547906	0.999665	1	0.261294
NWMN_RS12605	NC_009641	complement(2404304..2404858)	38.323	-0.17978	-1.13271	0.548462	0.999665	1	0.260853
NWMN_RS06455	NC_009641	1252729..1256295	78.026	0.120812	1.08735	0.548768	0.999665	1	0.260611
NWMN_RS09845	NC_009641	complement(1948441..1948911)	53.5307	0.134396	1.09763	0.549066	0.999665	1	0.260376
NWMN_RS11555	NC_009641	complement(2218383..2219213)	5.2808	-0.170005	-1.12506	0.549216	0.999665	1	0.260257
NWMN_RS14765	NC_009641	complement(2841789..2842367)	14.4816	-0.325952	-1.25349	0.549402	0.999665	1	0.26011
NWMN_RS02685	NC_009641	534163..534555	232.181	0.145987	1.10649	0.550545	0.999665	1	0.259207
NWMN_RS07790	NC_009641	complement(1548891..1549889)	393.485	0.171781	1.12645	0.550666	0.999665	1	0.259112
NWMN_RS04375	NC_009641	complement(865828..866148)	1290.17	0.118898	1.08591	0.550854	0.999665	1	0.258963
NWMN_RS04620	NC_009641	complement(905311..905604)	155.666	-0.205802	-1.15333	0.551182	0.999665	1	0.258705
NWMN_RS12660	NC_009641	2414189..2415025	17.871	0.136287	1.09907	0.551768	0.999665	1	0.258244
NWMN_RS11705	NC_009641	complement(2242196..2243623)	927.452	0.229841	1.17271	0.551893	0.999665	1	0.258145
NWMN_RS12550	NC_009641	complement(2395659..2396105)	136.371	0.144598	1.10542	0.552457	0.999665	1	0.257702
NWMN_RS07720	NC_009641	complement(1537688..1538368)	6922.67	0.167041	1.12275	0.552741	0.999665	1	0.257478
NWMN_RS09105	NC_009641	1803111..1804016	64.3829	0.157232	1.11515	0.553011	0.999665	1	0.257266
NWMN_RS09270	NC_009641	complement(1848362..1849543)	151.567	0.13374	1.09713	0.553348	0.999665	1	0.257002
NWMN_RS01930	NC_009641	complement(390526..390915)	119.671	0.218038	1.16315	0.553363	0.999665	1	0.25699
NWMN_RS06445	NC_009641	1251502..1251735	5230.71	-0.18111	-1.13376	0.553394	0.999665	1	0.256965
NWMN_RS05830	NC_009641	1129264..1131165	14.0878	-0.139813	-1.10176	0.553736	0.999665	1	0.256697
NWMN_RS04225	NC_009641	840997..841230	1425.74	-0.174342	-1.12845	0.553887	0.999665	1	0.256579
NWMN_RS09805	NC_009641	complement(1941549..1942172)	76.6097	0.172287	1.12684	0.553914	0.999665	1	0.256557
NWMN_RS10930	NC_009641	complement(2114144..2114488)	5.55981	-0.231177	-1.17379	0.554051	0.999665	1	0.25645
NWMN_RS14785	NC_009641	complement(2845183..2845797)	58.0622	-0.545217	-1.45924	0.554192	0.999665	1	0.25634
NWMN_RS03445	NC_009641	complement(685216..685966)	49.261	-0.125247	-1.09069	0.555037	0.999665	1	0.255678
NWMN_RS08610	NC_009641	complement(1699612..1700487)	195.988	-0.136258	-1.09905	0.555226	0.999665	1	0.25553
NWMN_RS08695	NC_009641	complement(1716997..1717839)	179.201	0.12066	1.08723	0.555404	0.999665	1	0.255391
NWMN_RS15000	NC_009641	complement(1906213..1906911)	106.268	0.236196	1.17788	0.556217	0.999665	1	0.254756
NWMN_RS05690	NC_009641	1112044..1112445	11.8747	-0.164045	-1.12042	0.556567	0.999665	1	0.254483
NWMN_RS06370	NC_009641	1236319..1237413	147.259	0.148383	1.10833	0.556892	0.999665	1	0.254229
NWMN_RS00725	NC_009641	complement(164726..166366)	158.861	-0.162877	-1.11952	0.557234	0.999665	1	0.253963
NWMN_RS06185	NC_009641	1193831..1196065	493.388	0.159126	1.11661	0.557245	0.999665	1	0.253954
NWMN_RS03525	NC_009641	702583..703167	92.7792	-0.193646	-1.14365	0.558078	0.999665	1	0.253305
NWMN_RS10630	NC_009641	complement(2061485..2062306)	240.073	0.124423	1.09007	0.55818	0.999665	1	0.253226
NWMN_RS06660	NC_009641	1300322..1301293	282.637	0.120049	1.08677	0.558457	0.999665	1	0.25301
NWMN_RS03590	NC_009641	714592..715209	258.791	-0.126669	-1.09177	0.558647	0.999665	1	0.252862
NWMN_RS13850	NC_009641	2652729..2653340	243.031	-0.150751	-1.11015	0.558658	0.999665	1	0.252854
NWMN_RS01630	NC_009641	336545..336781	24.8137	-0.16384	-1.12026	0.558818	0.999665	1	0.25273
NWMN_RS13845	NC_009641	complement(2650905..2652182)	150.403	0.129695	1.09406	0.560377	0.999665	1	0.25152
NWMN_RS01980	NC_009641	complement(399888..401729)	7.91493	-0.13946	-1.10149	0.561233	0.999665	1	0.250856
NWMN_RS09850	NC_009641	complement(1948916..1950058)	42.461	0.172793	1.12724	0.561287	0.999665	1	0.250815
NWMN_RS13195	NC_009641	complement(2518936..2519613)	74.5077	-0.187559	-1.13884	0.561616	0.999665	1	0.250561
NWMN_RS05880	NC_009641	1139902..1141347	39.3097	-0.154404	-1.11296	0.561676	0.999665	1	0.250514
NWMN_RS08380	NC_009641	1656905..1657156	461.786	-0.171883	-1.12653	0.561685	0.999665	1	0.250507
NWMN_RS04735	NC_009641	933682..934071	157.053	0.140876	1.10257	0.561785	0.999665	1	0.25043
NWMN_RS04210	NC_009641	837181..838698	3260.63	0.181424	1.134	0.562148	0.999665	1	0.250149
NWMN_RS14665	NC_009641	complement(2824882..2825574)	58.7442	0.162269	1.11905	0.562216	0.999665	1	0.250097
NWMN_RS08330	NC_009641	complement(1645088..1646434)	164.295	0.156971	1.11494	0.562394	0.999665	1	0.249959
NWMN_RS12160	NC_009641	2339397..2339558	32.8823	-0.15249	-1.11149	0.562673	0.999665	1	0.249744
NWMN_RS13265	NC_009641	complement(2535279..2535530)	238.379	-0.16048	-1.11766	0.562932	0.999665	1	0.249544
NWMN_RS12085	NC_009641	complement(2324400..2324639)	4761.64	0.199817	1.14855	0.562937	0.999665	1	0.24954
NWMN_RS10945	NC_009641	complement(2115593..2115793)	24.1206	0.173923	1.12812	0.563051	0.999665	1	0.249452
NWMN_RS07085	NC_009641	1378730..1379017	1406.62	-0.14584	-1.10637	0.563167	0.999665	1	0.249363
NWMN_RS03680	NC_009641	729713..730255	49.946	0.129235	1.09371	0.563749	0.999665	1	0.248914
NWMN_RS01680	NC_009641	343048..343962	143.577	0.141407	1.10298	0.563903	0.999665	1	0.248796
NWMN_RS07500	NC_009641	complement(1465657..1467147)	151.778	0.147101	1.10734	0.564145	0.999665	1	0.248609
NWMN_RS13275	NC_009641	complement(2535803..2536402)	156.544	-0.126884	-1.09193	0.564159	0.999665	1	0.248599
NWMN_RS12395	NC_009641	complement(2371674..2372327)	852.528	0.179736	1.13268	0.564193	0.999665	1	0.248572
NWMN_RS14755	NC_009641	complement(2840337..2841095)	24.4544	-0.264036	-1.20083	0.564311	0.999665	1	0.248482
NWMN_RS03785	NC_009641	749355..751313	4168.86	0.222342	1.16663	0.564531	0.999665	1	0.248313
NWMN_RS03755	NC_009641	complement(744220..744642)	52.6459	-0.132689	-1.09634	0.565131	0.999665	1	0.247851
NWMN_RS15170	NC_009641	649671..649923	28.3803	-0.159192	-1.11666	0.565607	0.999665	1	0.247485
NWMN_RS04960	NC_009641	complement(982491..983699)	113.926	0.122291	1.08846	0.565859	0.999665	1	0.247292
NWMN_RS14525	NC_009641	complement(2778876..2779331)	293.086	0.126215	1.09143	0.566973	0.999665	1	0.246438
NWMN_RS10515	NC_009641	complement(2036318..2037631)	204.696	-0.13478	-1.09793	0.56713	0.999665	1	0.246317
NWMN_RS06005	NC_009641	1168817..1169404	205.845	0.136349	1.09912	0.567294	0.999665	1	0.246192
NWMN_RS09800	NC_009641	complement(1940729..1941193)	214.52	-0.139539	-1.10155	0.567522	0.999665	1	0.246017
NWMN_RS06605	NC_009641	1285189..1285971	173.197	-0.126458	-1.09161	0.567577	0.999665	1	0.245976
NWMN_RS00315	NC_009641	complement(73428..74954)	399.992	-0.207035	-1.15431	0.567716	0.999665	1	0.245869
NWMN_RS06110	NC_009641	1181588..1182589	8.3986	-0.189815	-1.14062	0.568896	0.999665	1	0.244967
NWMN_RS08510	NC_009641	complement(1677851..1679119)	83.394	0.14049	1.10228	0.568957	0.999665	1	0.24492
NWMN_RS12400	NC_009641	complement(2372351..2372704)	979.333	0.196751	1.14611	0.569011	0.999665	1	0.244879
NWMN_RS13345	NC_009641	2547061..2547990	581.536	0.135811	1.09871	0.569079	0.999665	1	0.244828
NWMN_RS07195	NC_009641	1406214..1407476	16.2974	-0.169074	-1.12434	0.569603	0.999665	1	0.244428
NWMN_RS05000	NC_009641	993716..995227	125.866	-0.126869	-1.09192	0.570642	0.999665	1	0.243636
NWMN_RS09265	NC_009641	complement(1845657..1848071)	130.401	0.183248	1.13544	0.570889	0.999665	1	0.243449
NWMN_RS04520	NC_009641	888280..888714	201.205	0.12095	1.08745	0.571129	0.999665	1	0.243266
NWMN_RS09230	NC_009641	complement(1831525..1832934)	524.494	-0.152865	-1.11178	0.572695	0.999665	1	0.242076
NWMN_RS08985	NC_009641	complement(1780111..1780209)	6.24341	-0.280022	-1.21421	0.572805	0.999665	1	0.241993
NWMN_RS04890	NC_009641	complement(968524..969330)	352.328	0.130165	1.09442	0.572935	0.999665	1	0.241895
NWMN_RS08400	NC_009641	complement(1660991..1661677)	35.8108	0.170468	1.12542	0.573296	0.999665	1	0.241621
NWMN_RS04145	NC_009641	823720..824655	1242.64	-0.155866	-1.11409	0.57368	0.999665	1	0.24133
NWMN_RS05670	NC_009641	1110982..1111167	9.50564	-0.337884	-1.2639	0.574409	0.999665	1	0.240779
NWMN_RS06950	NC_009641	1353914..1355395	322.885	-0.119996	-1.08673	0.574594	0.999665	1	0.240639
NWMN_RS13180	NC_009641	complement(2516730..2517383)	201.558	-0.125415	-1.09082	0.574979	0.999665	1	0.240348
NWMN_RS11680	NC_009641	complement(2237415..2238251)	187.705	-0.129842	-1.09417	0.57535	0.999665	1	0.240068
NWMN_RS10265	NC_009641	complement(2007419..2007607)	37.3895	0.158032	1.11576	0.575383	0.999665	1	0.240043
NWMN_RS01115	NC_009641	257003..258439	34.6859	-0.185731	-1.13739	0.57546	0.999665	1	0.239984
NWMN_RS13185	NC_009641	complement(2517406..2518440)	118.704	0.127169	1.09215	0.576327	0.999665	1	0.239331
NWMN_RS08900	NC_009641	1757855..1758073	11.0205	0.252995	1.19168	0.576333	0.999665	1	0.239327
NWMN_RS02340	NC_009641	463405..463719	126.847	-0.171791	-1.12646	0.576639	0.999665	1	0.239096
NWMN_RS03225	NC_009641	646578..647207	14.1362	-0.170084	-1.12512	0.576666	0.999665	1	0.239075
NWMN_RS02930	NC_009641	575254..575862	92.6516	0.137144	1.09973	0.576875	0.999665	1	0.238918
NWMN_RS00240	NC_009641	53567..54049	33.7876	-0.146828	-1.10713	0.576903	0.999665	1	0.238897
NWMN_RS09645	NC_009641	complement(1915858..1916841)	18.4467	-0.186198	-1.13776	0.576913	0.999665	1	0.238889
NWMN_RS03530	NC_009641	703160..703522	71.0026	-0.146106	-1.10658	0.576969	0.999665	1	0.238848
NWMN_RS09325	NC_009641	complement(1857119..1857751)	23.019	0.131695	1.09558	0.577007	0.999665	1	0.238819
NWMN_RS11405	NC_009641	complement(2190801..2191127)	1180.15	0.174968	1.12894	0.577007	0.999665	1	0.238819
NWMN_RS01150	NC_009641	complement(262359..263357)	59.9604	0.163811	1.12024	0.577474	0.999665	1	0.238467
NWMN_RS00590	NC_009641	130839..132044	20.6681	-0.140797	-1.10251	0.578412	0.999665	1	0.237763
NWMN_RS03260	NC_009641	651354..651989	14.2052	-0.170404	-1.12537	0.579097	0.999665	1	0.237249
NWMN_RS12425	NC_009641	complement(2374869..2375531)	1509.7	0.189494	1.14036	0.579171	0.999665	1	0.237193
NWMN_RS08895	NC_009641	complement(1757199..1757903)	172.76	-0.127141	-1.09213	0.579429	0.999665	1	0.237
NWMN_RS07760	NC_009641	complement(1545215..1545664)	126.951	-0.169708	-1.12483	0.580353	0.999665	1	0.236307
NWMN_RS02025	NC_009641	408685..409188	2662.38	-0.170451	-1.12541	0.580457	0.999665	1	0.23623
NWMN_RS12565	NC_009641	2397923..2398417	170.209	0.143129	1.1043	0.580541	0.999665	1	0.236167
NWMN_RS12470	NC_009641	complement(2382924..2383814)	37.1053	0.177489	1.13091	0.580677	0.999665	1	0.236065
NWMN_RS10500	NC_009641	complement(2034946..2035359)	16.8409	0.144273	1.10517	0.580717	0.999665	1	0.236035
NWMN_RS13330	NC_009641	complement(2545016..2545120)	7.10477	-0.268725	-1.20474	0.580793	0.999665	1	0.235978
NWMN_RS04695	NC_009641	complement(920088..921293)	1028.46	-0.298364	-1.22975	0.580843	0.999665	1	0.235941
NWMN_RS12230	NC_009641	complement(2351649..2353054)	104.895	-0.128791	-1.09338	0.580872	0.999665	1	0.23592
NWMN_RS11325	NC_009641	2173328..2174332	19.5033	-0.225795	-1.16942	0.580883	0.999665	1	0.235911
NWMN_RS04625	NC_009641	complement(905604..906083)	607.905	-0.139084	-1.10121	0.580917	0.999665	1	0.235886
NWMN_RS03390	NC_009641	674883..675308	35.4739	0.139766	1.10173	0.581946	0.999665	1	0.235117
NWMN_RS04350	NC_009641	complement(862105..862722)	255.382	0.133435	1.0969	0.582207	0.999665	1	0.234923
NWMN_RS07275	NC_009641	complement(1423120..1423950)	14.8137	-0.176785	-1.13036	0.582282	0.999665	1	0.234867
NWMN_RS09275	NC_009641	1849653..1850606	101.652	0.118328	1.08548	0.582652	0.999665	1	0.234591
NWMN_RS05740	NC_009641	1114880..1115302	66.1097	0.13846	1.10073	0.582679	0.999665	1	0.23457
NWMN_RS02415	NC_009641	479404..480063	18.4358	-0.145482	-1.1061	0.582986	0.999665	1	0.234342
NWMN_RS11330	NC_009641	2174362..2175891	10.3298	-0.185865	-1.1375	0.582989	0.999665	1	0.23434
NWMN_RS03900	NC_009641	771685..773466	119.01	0.149509	1.10919	0.583072	0.999665	1	0.234278
NWMN_RS12275	NC_009641	complement(2358953..2359759)	66.4235	0.160276	1.1175	0.583182	0.999665	1	0.234196
NWMN_RS07850	NC_009641	complement(1559514..1560467)	72.4086	0.14065	1.1024	0.583521	0.999665	1	0.233944
NWMN_RS12020	NC_009641	complement(2310631..2311824)	529.848	-0.182553	-1.13489	0.583708	0.999665	1	0.233804
NWMN_RS11625	NC_009641	complement(2229383..2229922)	699.886	0.114123	1.08232	0.584728	0.999665	1	0.233046
NWMN_RS03215	NC_009641	645157..645798	28.935	-0.183316	-1.13549	0.584733	0.999665	1	0.233043
NWMN_RS10215	NC_009641	complement(2000098..2000385)	23.0742	0.170726	1.12562	0.584927	0.999665	1	0.232898
NWMN_RS13705	NC_009641	complement(2614516..2615310)	34.2056	-0.142363	-1.10371	0.585443	0.999665	1	0.232516
NWMN_RS14550	NC_009641	complement(2785305..2786735)	14.4238	0.175893	1.12966	0.585548	0.999665	1	0.232437
NWMN_RS09445	NC_009641	complement(1879311..1879784)	12.6255	-0.158464	-1.1161	0.585936	0.999665	1	0.23215
NWMN_RS02600	NC_009641	518606..519142	118.587	0.125169	1.09064	0.586022	0.999665	1	0.232086
NWMN_RS07155	NC_009641	1396804..1398264	164.915	0.144985	1.10572	0.586828	0.999665	1	0.231489
NWMN_RS07865	NC_009641	complement(1561753..1561872)	14.7419	-0.215898	-1.16143	0.587093	0.999665	1	0.231293
NWMN_RS07230	NC_009641	1414149..1414781	7.29664	0.170298	1.12529	0.587852	0.999665	1	0.230732
NWMN_RS06040	NC_009641	1172925..1173422	2777.66	-0.175538	-1.12939	0.588355	0.999665	1	0.23036
NWMN_RS13575	NC_009641	complement(2592131..2592388)	599.947	-0.139428	-1.10147	0.588745	0.999665	1	0.230072
NWMN_RS05810	NC_009641	1124075..1124440	14.4447	-0.147683	-1.10779	0.589285	0.999665	1	0.229675
NWMN_RS02355	NC_009641	465859..465987	19.6586	0.254279	1.19274	0.589428	0.999665	1	0.22957
NWMN_RS08645	NC_009641	complement(1709414..1710553)	697.109	-0.149624	-1.10928	0.589851	0.999665	1	0.229257
NWMN_RS04475	NC_009641	880955..881995	67.1309	0.144324	1.10521	0.590091	0.999665	1	0.229081
NWMN_RS13550	NC_009641	complement(2587172..2588350)	54.9315	0.121176	1.08762	0.590606	0.999665	1	0.228702
NWMN_RS09435	NC_009641	complement(1877700..1878185)	218.024	-0.132681	-1.09633	0.590729	0.999665	1	0.228612
NWMN_RS05125	NC_009641	1013499..1014320	1310.5	0.149714	1.10935	0.591181	0.999665	1	0.22828
NWMN_RS05205	NC_009641	complement(1032239..1033339)	2140.99	0.13839	1.10068	0.591434	0.999665	1	0.228094
NWMN_RS00860	NC_009641	complement(199560..200132)	263.882	-0.186072	-1.13766	0.591443	0.999665	1	0.228087
NWMN_RS06155	NC_009641	1188857..1189552	188.673	0.132513	1.0962	0.592229	0.999665	1	0.227511
NWMN_RS09640	NC_009641	complement(1915473..1915616)	8.13243	-0.241441	-1.18217	0.592272	0.999665	1	0.227479
NWMN_RS07370	NC_009641	1441538..1442689	38.853	-0.214866	-1.1606	0.592563	0.999665	1	0.227266
NWMN_RS13915	NC_009641	2663594..2664400	128.47	0.142006	1.10344	0.593065	0.999665	1	0.226898
NWMN_RS07450	NC_009641	complement(1454484..1455293)	1047.99	0.13292	1.09651	0.593815	0.999665	1	0.226349
NWMN_RS12755	NC_009641	complement(2433063..2433986)	205.284	0.121102	1.08757	0.594257	0.999665	1	0.226026
NWMN_RS06845	NC_009641	1344597..1344794	12.0066	0.21772	1.16289	0.594518	0.999665	1	0.225835
NWMN_RS03205	NC_009641	642992..644401	20.7457	-0.180864	-1.13356	0.594641	0.999665	1	0.225745
NWMN_RS05415	NC_009641	1072229..1073026	7.66575	0.148615	1.10851	0.594763	0.999665	1	0.225656
NWMN_RS13485	NC_009641	complement(2574525..2575376)	172.645	-0.110826	-1.07985	0.595401	0.999665	1	0.22519
NWMN_RS10430	NC_009641	2023218..2024363	47.0742	0.131743	1.09562	0.595485	0.999665	1	0.225129
NWMN_RS12730	NC_009641	complement(2426340..2427464)	129.795	0.112222	1.08089	0.595641	0.999665	1	0.225015
NWMN_RS06460	NC_009641	1256295..1257545	96.7472	0.129822	1.09416	0.595732	0.999665	1	0.224949
NWMN_RS14305	NC_009641	complement(2737816..2737914)	6.89024	-0.288101	-1.22103	0.59585	0.999665	1	0.224863
NWMN_RS07910	NC_009641	complement(1571122..1571859)	347.013	-0.106992	-1.07698	0.595961	0.999665	1	0.224782
NWMN_RS06705	NC_009641	1312786..1313613	249.789	0.12339	1.08929	0.596691	0.999665	1	0.224251
NWMN_RS13445	NC_009641	2565300..2565956	476.592	0.151332	1.11059	0.596755	0.999665	1	0.224204
NWMN_RS05180	NC_009641	complement(1025971..1027188)	330.181	0.112632	1.0812	0.59676	0.999665	1	0.224201
NWMN_RS05145	NC_009641	complement(1017727..1018881)	93.2332	0.130674	1.09481	0.597342	0.999665	1	0.223777
NWMN_RS03880	NC_009641	766101..767105	361.776	0.113606	1.08193	0.59781	0.999665	1	0.223437
NWMN_RS01315	NC_009641	294258..294941	23.146	0.125656	1.091	0.59784	0.999665	1	0.223415
NWMN_RS06970	NC_009641	1358270..1358872	66.7557	-0.152033	-1.11113	0.597953	0.999665	1	0.223333
NWMN_RS04760	NC_009641	939420..942029	213.375	0.119701	1.08651	0.598577	0.999665	1	0.22288
NWMN_RS05360	NC_009641	complement(1062705..1062923)	1482.34	0.151662	1.11085	0.598657	0.999665	1	0.222822
NWMN_RS08890	NC_009641	complement(1755538..1757199)	119.174	0.139985	1.10189	0.599643	0.999665	1	0.222107
NWMN_RS14250	NC_009641	complement(2728820..2730160)	7.8843	-0.131518	-1.09545	0.599939	0.999665	1	0.221893
NWMN_RS14365	NC_009641	2749140..2750030	1846.75	0.152834	1.11175	0.600185	0.999665	1	0.221715
NWMN_RS01880	NC_009641	381636..382697	97.2361	0.128352	1.09304	0.60045	0.999665	1	0.221523
NWMN_RS07890	NC_009641	complement(1565203..1567365)	14.4371	0.166025	1.12196	0.600547	0.999665	1	0.221453
NWMN_RS02400	NC_009641	476042..476956	51.208	-0.188785	-1.1398	0.600684	0.999665	1	0.221354
NWMN_RS14055	NC_009641	complement(2687440..2688717)	371.756	-0.110451	-1.07957	0.601044	0.999665	1	0.221094
NWMN_RS05660	NC_009641	1110344..1110565	10.2604	0.199968	1.14867	0.601242	0.999665	1	0.22095
NWMN_RS06795	NC_009641	1333237..1334733	70.9894	0.129298	1.09376	0.60157	0.999665	1	0.220714
NWMN_RS03150	NC_009641	complement(632405..633169)	46.5398	0.114519	1.08261	0.601716	0.999665	1	0.220609
NWMN_RS12495	NC_009641	2389816..2390067	114.238	0.176665	1.13027	0.601804	0.999665	1	0.220545
NWMN_RS00445	NC_009641	complement(101347..102102)	94.8178	-0.140443	-1.10224	0.601952	0.999665	1	0.220438
NWMN_RS08195	NC_009641	complement(1619257..1620720)	122.964	0.111611	1.08043	0.602753	0.999665	1	0.219861
NWMN_RS00395	NC_009641	91595..92221	11.6886	-0.137727	-1.10017	0.602857	0.999665	1	0.219786
NWMN_RS08735	NC_009641	complement(1722475..1725105)	284.186	0.141417	1.10299	0.603408	0.999665	1	0.219389
NWMN_RS00065	NC_009641	17372..18310	269.795	0.111701	1.0805	0.604095	0.999665	1	0.218895
NWMN_RS09330	NC_009641	complement(1857758..1858789)	35.4252	0.123268	1.0892	0.604144	0.999665	1	0.218859
NWMN_RS10345	NC_009641	complement(2011948..2012727)	23.3602	-0.16732	-1.12297	0.604162	0.999665	1	0.218846
NWMN_RS07870	NC_009641	complement(1562071..1562985)	20.8667	0.168122	1.12359	0.604201	0.999665	1	0.218819
NWMN_RS07675	NC_009641	complement(1527146..1527487)	134.039	0.180998	1.13367	0.604496	0.999665	1	0.218606
NWMN_RS10510	NC_009641	complement(2035585..2036316)	301.867	-0.126398	-1.09156	0.604959	0.999665	1	0.218274
NWMN_RS11315	NC_009641	2171168..2172937	15.8457	-0.17519	-1.12911	0.605216	0.999665	1	0.21809
NWMN_RS00780	NC_009641	179002..180114	145.244	0.11475	1.08279	0.6053	0.999665	1	0.218029
NWMN_RS13435	NC_009641	2563380..2564591	72.6733	0.125014	1.09052	0.605388	0.999665	1	0.217966
NWMN_RS07515	NC_009641	complement(1467560..1468060)	708.632	-0.157562	-1.1154	0.6056	0.999665	1	0.217814
NWMN_RS03555	NC_009641	707181..707609	57.9538	-0.116254	-1.08392	0.606103	0.999665	1	0.217454
NWMN_RS00890	NC_009641	208157..208912	4203.07	0.156478	1.11456	0.606574	0.999665	1	0.217116
NWMN_RS13295	NC_009641	complement(2539113..2539832)	261.64	0.120634	1.08721	0.606601	0.999665	1	0.217097
NWMN_RS08015	NC_009641	complement(1589654..1590634)	385.737	-0.108527	-1.07813	0.60803	0.999665	1	0.216075
NWMN_RS10255	NC_009641	complement(2006826..2007248)	63.8417	0.108244	1.07792	0.608536	0.999665	1	0.215714
NWMN_RS09335	NC_009641	complement(1859282..1860784)	20.1576	0.197826	1.14697	0.60863	0.999665	1	0.215647
NWMN_RS00695	NC_009641	complement(157931..158695)	7.46864	-0.151373	-1.11063	0.60871	0.999665	1	0.21559
NWMN_RS02860	NC_009641	563491..564546	88.6762	0.106807	1.07684	0.608913	0.999665	1	0.215444
NWMN_RS00375	NC_009641	88972..90174	7.63256	-0.157151	-1.11508	0.609103	0.999665	1	0.215309
NWMN_RS05075	NC_009641	1003989..1005470	72.8049	-0.149476	-1.10917	0.609288	0.999665	1	0.215178
NWMN_RS03510	NC_009641	699322..700326	27.2691	-0.133055	-1.09661	0.609528	0.999665	1	0.215007
NWMN_RS12715	NC_009641	2424433..2424933	158.528	-0.13252	-1.09621	0.609613	0.999665	1	0.214946
NWMN_RS00550	NC_009641	121626..123449	19.5457	0.160259	1.11749	0.609777	0.999665	1	0.214829
NWMN_RS06940	NC_009641	complement(1352364..1353389)	21.075	0.157217	1.11513	0.61033	0.999665	1	0.214436
NWMN_RS09780	NC_009641	complement(1937045..1938241)	148.949	0.109857	1.07912	0.610395	0.999665	1	0.214389
NWMN_RS02900	NC_009641	571650..571832	434.715	-0.135095	-1.09817	0.611011	0.999665	1	0.213951
NWMN_RS04950	NC_009641	980917..981675	26.5342	-0.164769	-1.12099	0.611551	0.999665	1	0.213568
NWMN_RS05100	NC_009641	1007972..1008523	133.954	-0.139482	-1.10151	0.611981	0.999665	1	0.213262
NWMN_RS07345	NC_009641	1436783..1437988	63.1632	-0.183358	-1.13552	0.61204	0.999665	1	0.21322
NWMN_RS03160	NC_009641	634638..635624	759.921	0.132774	1.0964	0.612122	0.999665	1	0.213162
NWMN_RS09100	NC_009641	complement(1801467..1802729)	204.234	0.185985	1.13759	0.612142	0.999665	1	0.213148
NWMN_RS08345	NC_009641	complement(1648137..1649276)	214.628	0.127576	1.09246	0.612501	0.999665	1	0.212893
NWMN_RS07950	NC_009641	complement(1577032..1577280)	59.7334	-0.119232	-1.08616	0.61301	0.999665	1	0.212532
NWMN_RS04615	NC_009641	complement(904977..905333)	391.812	0.109074	1.07854	0.613299	0.999665	1	0.212328
NWMN_RS06875	NC_009641	1348202..1348375	6.28041	0.233612	1.17578	0.613436	0.999665	1	0.21223
NWMN_RS06070	NC_009641	complement(1175143..1175361)	69.1411	-0.145846	-1.10638	0.613505	0.999665	1	0.212182
NWMN_RS15455	NC_009641	complement(2074446..2074654)	24.6475	0.13628	1.09907	0.61358	0.999665	1	0.212129
NWMN_RS11385	NC_009641	complement(2186543..2186998)	139.189	-0.124481	-1.09012	0.61382	0.999665	1	0.211959
NWMN_RS11505	NC_009641	complement(2212090..2212227)	930.721	0.154417	1.11297	0.614243	0.999665	1	0.21166
NWMN_RS14080	NC_009641	complement(2693594..2695588)	20.0894	0.142501	1.10382	0.614742	0.999665	1	0.211307
NWMN_RS09145	NC_009641	complement(1813146..1814135)	631.067	-0.144968	-1.10571	0.615018	0.999665	1	0.211112
NWMN_RS04125	NC_009641	819936..820868	472.71	-0.105488	-1.07586	0.615046	0.999665	1	0.211093
NWMN_RS13070	NC_009641	complement(2495531..2496046)	77.277	-0.141519	-1.10307	0.615332	0.999665	1	0.210891
NWMN_RS07635	NC_009641	complement(1519758..1520090)	282.964	0.110486	1.07959	0.616483	0.999665	1	0.210079
NWMN_RS03480	NC_009641	complement(691818..693113)	75.4863	-0.107619	-1.07745	0.61649	0.999665	1	0.210074
NWMN_RS05275	NC_009641	1046082..1047329	129.743	-0.125827	-1.09113	0.616491	0.999665	1	0.210073
NWMN_RS11670	NC_009641	complement(2235869..2236288)	93.3425	-0.139937	-1.10186	0.616612	0.999665	1	0.209988
NWMN_RS12640	NC_009641	2410700..2412415	7.07928	-0.129275	-1.09374	0.616865	0.999665	1	0.20981
NWMN_RS03920	NC_009641	777821..778363	188.061	0.117124	1.08457	0.616992	0.999665	1	0.20972
NWMN_RS14555	NC_009641	complement(2786826..2787836)	12.5483	0.157008	1.11497	0.617251	0.999665	1	0.209538
NWMN_RS04820	NC_009641	951721..952791	27.6141	-0.187325	-1.13865	0.617718	0.999665	1	0.20921
NWMN_RS14695	NC_009641	complement(2828324..2828824)	12.5891	-0.129862	-1.09419	0.617826	0.999665	1	0.209134
NWMN_RS03385	NC_009641	672494..674896	44.3453	0.151318	1.11058	0.618213	0.999665	1	0.208862
NWMN_RS04330	NC_009641	complement(860189..860449)	174.268	0.192288	1.14257	0.618595	0.999665	1	0.208594
NWMN_RS12270	NC_009641	complement(2358145..2358948)	58.1213	0.18073	1.13346	0.619081	0.999665	1	0.208253
NWMN_RS04420	NC_009641	870928..871623	21.8356	0.153003	1.11188	0.6193	0.999665	1	0.208099
NWMN_RS06805	NC_009641	1336714..1337628	31.8875	0.159135	1.11662	0.619525	0.999665	1	0.207941
NWMN_RS06010	NC_009641	1169397..1169900	277.141	-0.107864	-1.07763	0.619638	0.999665	1	0.207862
NWMN_RS03595	NC_009641	715225..716232	163.217	0.122388	1.08854	0.620558	0.999665	1	0.207217
NWMN_RS11335	NC_009641	2175894..2176940	12.6702	-0.171475	-1.12621	0.621343	0.999665	1	0.206668
NWMN_RS03570	NC_009641	709376..710050	62.2136	0.143843	1.10484	0.623481	0.999665	1	0.205177
NWMN_RS11495	NC_009641	complement(2209236..2210306)	302.681	0.149032	1.10882	0.623792	0.999665	1	0.20496
NWMN_RS09065	NC_009641	1793578..1794738	102.12	0.149346	1.10907	0.623937	0.999665	1	0.204859
NWMN_RS12280	NC_009641	complement(2359749..2360609)	86.026	0.137683	1.10014	0.624041	0.999665	1	0.204787
NWMN_RS02980	NC_009641	591512..592390	5498.04	0.140608	1.10237	0.624059	0.999665	1	0.204774
NWMN_RS01520	NC_009641	327325..328113	27.8091	0.145477	1.1061	0.625899	0.999665	1	0.203496
NWMN_RS03245	NC_009641	648842..649471	7.59556	0.146805	1.10711	0.626196	0.999665	1	0.20329
NWMN_RS08300	NC_009641	complement(1640251..1640718)	173.868	-0.116144	-1.08383	0.626503	0.999665	1	0.203077
NWMN_RS05335	NC_009641	1057487..1058848	387.256	-0.109597	-1.07893	0.628131	0.999665	1	0.20195
NWMN_RS06880	NC_009641	1348376..1348627	5.3253	0.203713	1.15166	0.628261	0.999665	1	0.20186
NWMN_RS00475	NC_009641	complement(106484..107299)	7.12884	-0.134561	-1.09776	0.629198	0.999665	1	0.201212
NWMN_RS15015	NC_009641	complement(12615..12803)	330.739	-0.190789	-1.14139	0.629459	0.999665	1	0.201032
NWMN_RS12970	NC_009641	complement(2474687..2476618)	45.4758	0.107694	1.0775	0.629532	0.999665	1	0.200982
NWMN_RS02620	NC_009641	521581..522405	721.672	0.109748	1.07904	0.6296	0.999665	1	0.200935
NWMN_RS12795	NC_009641	2441142..2441498	522.471	-0.12724	-1.0922	0.629887	0.999665	1	0.200737
NWMN_RS04530	NC_009641	889526..890485	271.667	0.102391	1.07355	0.630198	0.999665	1	0.200523
NWMN_RS08355	NC_009641	complement(1651313..1651939)	478.78	0.124558	1.09017	0.630274	0.999665	1	0.200471
NWMN_RS01325	NC_009641	296039..296539	5.15076	0.185358	1.1371	0.63179	0.999665	1	0.199427
NWMN_RS13205	NC_009641	complement(2520174..2521733)	57.4815	-0.121593	-1.08794	0.631928	0.999665	1	0.199332
NWMN_RS05820	NC_009641	1124831..1128295	14.214	0.147541	1.10768	0.631948	0.999665	1	0.199319
NWMN_RS02495	NC_009641	498332..498856	74.0389	-0.136793	-1.09946	0.631948	0.999665	1	0.199319
NWMN_RS06765	NC_009641	1325451..1325816	256.014	0.104206	1.0749	0.632408	0.999665	1	0.199002
NWMN_RS06350	NC_009641	complement(1233094..1233372)	1229.88	-0.153402	-1.11219	0.633006	0.999665	1	0.198592
NWMN_RS13815	NC_009641	complement(2643786..2645339)	119.193	-0.15083	-1.11021	0.633744	0.999665	1	0.198086
NWMN_RS08585	NC_009641	1693438..1694712	140.652	-0.107269	-1.07719	0.633746	0.999665	1	0.198085
NWMN_RS09545	NC_009641	complement(1896174..1897373)	36.6635	0.142076	1.10349	0.634619	0.999665	1	0.197487
NWMN_RS05420	NC_009641	1073032..1073841	10.3123	-0.147718	-1.10782	0.634644	0.999665	1	0.19747
NWMN_RS07040	NC_009641	1371590..1371739	1400.48	-0.129541	-1.09395	0.634656	0.999665	1	0.197462
NWMN_RS10685	NC_009641	complement(2072729..2073757)	259.824	-0.110827	-1.07985	0.634889	0.999665	1	0.197302
NWMN_RS01055	NC_009641	243781..244950	70.4223	0.1121	1.0808	0.634901	0.999665	1	0.197294
NWMN_RS03660	NC_009641	complement(727475..728164)	56.6831	0.136576	1.09929	0.634978	0.999665	1	0.197242
NWMN_RS04540	NC_009641	890897..891049	203.046	0.174453	1.12854	0.635057	0.999665	1	0.197187
NWMN_RS10405	NC_009641	complement(2019808..2020041)	27.9639	0.129221	1.0937	0.635119	0.999665	1	0.197145
NWMN_RS14295	NC_009641	2736721..2737170	1544.51	0.15075	1.11015	0.635527	0.999665	1	0.196866
NWMN_RS05990	NC_009641	1165188..1166954	453.449	0.13726	1.09981	0.635571	0.999665	1	0.196836
NWMN_RS06725	NC_009641	1316179..1317222	1846.11	-0.139898	-1.10183	0.636173	0.999665	1	0.196425
NWMN_RS03320	NC_009641	661581..662216	11.8969	-0.158717	-1.11629	0.636736	0.999665	1	0.196041
NWMN_RS06410	NC_009641	1243951..1245597	449.699	-0.128292	-1.093	0.63692	0.999665	1	0.195915
NWMN_RS14760	NC_009641	complement(2841092..2841796)	26.8444	-0.236755	-1.17834	0.637149	0.999665	1	0.195759
NWMN_RS13775	NC_009641	complement(2627840..2632339)	16.6496	-0.135338	-1.09835	0.637276	0.999665	1	0.195672
NWMN_RS01490	NC_009641	325300..326049	40.0431	0.15027	1.10978	0.637284	0.999665	1	0.195667
NWMN_RS08810	NC_009641	complement(1738498..1739106)	165.928	-0.109703	-1.07901	0.637653	0.999665	1	0.195416
NWMN_RS01425	NC_009641	314217..315077	15.6316	0.113929	1.08217	0.637713	0.999665	1	0.195375
NWMN_RS13160	NC_009641	2512765..2513193	189.742	0.144753	1.10554	0.638306	0.999665	1	0.194971
NWMN_RS07080	NC_009641	1376509..1378497	1718.09	0.120298	1.08696	0.638527	0.999665	1	0.194821
NWMN_RS11460	NC_009641	complement(2198111..2200138)	8.07081	-0.122323	-1.08849	0.63861	0.999665	1	0.194765
NWMN_RS03025	NC_009641	600672..601238	145.017	0.135176	1.09823	0.639536	0.999665	1	0.194135
NWMN_RS02020	NC_009641	408368..408664	2826.43	-0.12973	-1.09409	0.639955	0.999665	1	0.193851
NWMN_RS06090	NC_009641	1178000..1178224	65.297	0.129806	1.09415	0.640808	0.999665	1	0.193272
NWMN_RS09820	NC_009641	complement(1944753..1946138)	230.731	-0.136553	-1.09928	0.640905	0.999665	1	0.193206
NWMN_RS12225	NC_009641	complement(2350913..2351095)	15.945	-0.156769	-1.11479	0.64146	0.999665	1	0.192831
NWMN_RS08950	NC_009641	complement(1769778..1771007)	153.22	0.102835	1.07388	0.641614	0.999665	1	0.192726
NWMN_RS11220	NC_009641	2152300..2153544	2294.72	0.125865	1.09116	0.641686	0.999665	1	0.192677
NWMN_RS15335	NC_009641	1436017..1436208	59.3715	-0.116559	-1.08415	0.641745	0.999665	1	0.192637
NWMN_RS02000	NC_009641	405624..406505	23.4604	0.147259	1.10746	0.642621	0.999665	1	0.192045
NWMN_RS11725	NC_009641	2247088..2247609	104.669	-0.120085	-1.0868	0.642782	0.999665	1	0.191936
NWMN_RS05735	NC_009641	1114710..1114856	84.512	-0.120787	-1.08733	0.642917	0.999665	1	0.191845
NWMN_RS14090	NC_009641	complement(2696043..2698511)	10.2838	0.103818	1.07461	0.643311	0.999665	1	0.191579
NWMN_RS08755	NC_009641	complement(1727560..1728846)	407.498	0.103979	1.07473	0.64356	0.999665	1	0.191411
NWMN_RS13250	NC_009641	complement(2532516..2532983)	17.7123	0.153701	1.11242	0.643761	0.999665	1	0.191275
NWMN_RS03640	NC_009641	724466..725332	197.998	0.108156	1.07785	0.64384	0.999665	1	0.191222
NWMN_RS12385	NC_009641	complement(2371038..2371247)	621.739	-0.112162	-1.08085	0.644514	0.999665	1	0.190767
NWMN_RS00660	NC_009641	144134..145165	14.0756	-0.127291	-1.09224	0.644788	0.999665	1	0.190583
NWMN_RS09825	NC_009641	complement(1946334..1946729)	42.8922	-0.141033	-1.10269	0.644893	0.999665	1	0.190513
NWMN_RS05745	NC_009641	1115489..1115929	51.6084	-0.102152	-1.07337	0.645067	0.999665	1	0.190395
NWMN_RS13215	NC_009641	complement(2525722..2526699)	334.68	-0.128705	-1.09331	0.645299	0.999665	1	0.190239
NWMN_RS13200	NC_009641	complement(2519606..2520196)	27.2249	-0.128975	-1.09352	0.646021	0.999665	1	0.189753
NWMN_RS11760	NC_009641	complement(2253593..2254786)	56.9813	0.115612	1.08343	0.646242	0.999665	1	0.189605
NWMN_RS01060	NC_009641	245226..245942	210.88	0.095351	1.06833	0.646307	0.999665	1	0.189561
NWMN_RS15080	NC_009641	363556..363817	6.87467	0.306479	1.23669	0.646589	0.999665	1	0.189372
NWMN_RS10350	NC_009641	complement(2012737..2013507)	13.3478	-0.110531	-1.07963	0.646641	0.999665	1	0.189337
NWMN_RS08615	NC_009641	complement(1700484..1700936)	254.051	0.113814	1.08208	0.646931	0.999665	1	0.189142
NWMN_RS13360	NC_009641	complement(2550536..2551003)	6.6663	0.154429	1.11298	0.647005	0.999665	1	0.189093
NWMN_RS09420	NC_009641	complement(1873375..1874283)	437.021	0.111763	1.08055	0.648135	0.999665	1	0.188335
NWMN_RS00140	NC_009641	34474..34566	78.2557	0.133316	1.09681	0.648137	0.999665	1	0.188333
NWMN_RS13820	NC_009641	complement(2645363..2646043)	265.497	0.103745	1.07456	0.648827	0.999665	1	0.187871
NWMN_RS11420	NC_009641	complement(2192598..2192960)	641.7	-0.0998121	-1.07163	0.649565	0.999665	1	0.187377
NWMN_RS14060	NC_009641	2688971..2690137	1294.13	0.137501	1.1	0.649804	0.999665	1	0.187217
NWMN_RS08080	NC_009641	complement(1602127..1603482)	413.295	0.10217	1.07339	0.650051	0.999665	1	0.187052
NWMN_RS13545	NC_009641	2585758..2587110	314.757	0.0940803	1.06738	0.650625	0.999665	1	0.186669
NWMN_RS12895	NC_009641	2461452..2462105	103.828	-0.110515	-1.07961	0.650982	0.999665	1	0.186431
NWMN_RS10040	NC_009641	1965990..1967279	269.298	-0.121401	-1.08779	0.651146	0.999665	1	0.186321
NWMN_RS00900	NC_009641	209248..211011	26.5345	-0.128411	-1.09309	0.651154	0.999665	1	0.186317
NWMN_RS06715	NC_009641	1314058..1314636	316.287	0.105626	1.07596	0.651599	0.999665	1	0.18602
NWMN_RS06380	NC_009641	1238160..1240154	186.624	0.100148	1.07188	0.652491	0.999665	1	0.185425
NWMN_RS07975	NC_009641	1582034..1582927	152.268	0.0957198	1.0686	0.653543	0.999665	1	0.184726
NWMN_RS14345	NC_009641	complement(2745351..2745545)	145.603	-0.157191	-1.11511	0.653663	0.999665	1	0.184646
NWMN_RS05775	NC_009641	1120747..1121721	50.2376	0.139189	1.10129	0.654002	0.999665	1	0.184421
NWMN_RS03180	NC_009641	638971..640047	297.202	0.153342	1.11214	0.654358	0.999665	1	0.184184
NWMN_RS01860	NC_009641	377048..378403	19.7773	-0.118971	-1.08596	0.654414	0.999665	1	0.184147
NWMN_RS04895	NC_009641	complement(969353..969718)	632.285	-0.0993662	-1.0713	0.654763	0.999665	1	0.183916
NWMN_RS03950	NC_009641	complement(782596..783462)	71.3608	0.109884	1.07914	0.655196	0.999665	1	0.183629
NWMN_RS01645	NC_009641	337331..337732	55.0977	0.12196	1.08821	0.656071	0.999665	1	0.183049
NWMN_RS06575	NC_009641	1280777..1281544	2250.1	-0.0991978	-1.07118	0.656426	0.999665	1	0.182814
NWMN_RS09220	NC_009641	complement(1829332..1830123)	784.304	0.0996009	1.07148	0.65647	0.999665	1	0.182785
NWMN_RS11925	NC_009641	2294933..2296135	5.7718	-0.119199	-1.08613	0.656695	0.999665	1	0.182637
NWMN_RS08620	NC_009641	complement(1700948..1703137)	150.916	0.12777	1.0926	0.657555	0.999665	1	0.182068
NWMN_RS04215	NC_009641	838828..840132	4792.41	0.138836	1.10102	0.658108	0.999665	1	0.181703
NWMN_RS03120	NC_009641	complement(627641..628471)	1163.98	0.113207	1.08163	0.658241	0.999665	1	0.181615
NWMN_RS01160	NC_009641	263737..264129	25.1465	-0.133567	-1.097	0.658255	0.999665	1	0.181606
NWMN_RS01090	NC_009641	253245..253985	41.9581	-0.1618	-1.11868	0.658311	0.999665	1	0.181569
NWMN_RS11455	NC_009641	complement(2197531..2198091)	26.1387	-0.104226	-1.07492	0.658732	0.999665	1	0.181291
NWMN_RS09840	NC_009641	complement(1947683..1948282)	1280.12	0.134696	1.09786	0.659317	0.999665	1	0.180906
NWMN_RS12520	NC_009641	2393207..2393377	7.84374	0.208796	1.15572	0.660722	0.999665	1	0.179981
NWMN_RS01585	NC_009641	333829..334230	12.8504	0.119895	1.08666	0.660981	0.999665	1	0.179811
NWMN_RS14120	NC_009641	2702584..2704992	88.8689	0.0993189	1.07127	0.661366	0.999665	1	0.179558
NWMN_RS07860	NC_009641	complement(1560929..1561474)	106.962	0.11507	1.08303	0.661608	0.999665	1	0.1794
NWMN_RS13045	NC_009641	2488467..2488922	57.0609	0.0976368	1.07002	0.662091	0.999665	1	0.179082
NWMN_RS14020	NC_009641	complement(2683152..2683547)	16.206	0.112717	1.08126	0.662478	0.999665	1	0.178828
NWMN_RS05345	NC_009641	1059997..1060659	588.652	-0.0891775	-1.06376	0.662489	0.999665	1	0.178822
NWMN_RS08535	NC_009641	complement(1681735..1681995)	831.87	-0.101363	-1.07279	0.662655	0.999665	1	0.178712
NWMN_RS07655	NC_009641	complement(1522884..1523234)	286.9	-0.10533	-1.07574	0.662775	0.999665	1	0.178634
NWMN_RS02320	NC_009641	459968..460753	15.1874	0.119811	1.08659	0.663822	0.999665	1	0.177949
NWMN_RS00400	NC_009641	92433..93209	1787.9	-0.149913	-1.1095	0.663983	0.999665	1	0.177843
NWMN_RS15070	NC_009641	303134..303373	77.3979	0.146612	1.10697	0.663985	0.999665	1	0.177842
NWMN_RS06245	NC_009641	1207087..1209840	261.896	0.121015	1.0875	0.664049	0.999665	1	0.1778
NWMN_RS13590	NC_009641	complement(2593370..2594947)	95.0085	0.0934449	1.06691	0.664286	0.999665	1	0.177645
NWMN_RS00080	NC_009641	20767..22167	514.659	0.131464	1.0954	0.664427	0.999665	1	0.177553
NWMN_RS00220	NC_009641	complement(47688..48221)	16.2704	-0.151033	-1.11036	0.665284	0.999665	1	0.176993
NWMN_RS14105	NC_009641	complement(2699581..2701125)	258.179	-0.12085	-1.08738	0.665662	0.999665	1	0.176746
NWMN_RS03485	NC_009641	693534..695261	551.997	0.111671	1.08048	0.666003	0.999665	1	0.176524
NWMN_RS13500	NC_009641	complement(2576859..2578259)	216.002	0.140158	1.10203	0.666097	0.999665	1	0.176462
NWMN_RS02055	NC_009641	412612..412980	8.56154	0.135815	1.09871	0.666171	0.999665	1	0.176415
NWMN_RS00790	NC_009641	181928..183406	5.1731	-0.130069	-1.09435	0.66623	0.999665	1	0.176376
NWMN_RS06450	NC_009641	1251851..1252582	98.2465	-0.114876	-1.08288	0.666624	0.999665	1	0.176119
NWMN_RS13175	NC_009641	2515732..2516472	15.4384	0.116393	1.08402	0.66663	0.999665	1	0.176115
NWMN_RS04795	NC_009641	complement(947449..947634)	608.494	-0.131017	-1.09507	0.666885	0.999665	1	0.175949
NWMN_RS06200	NC_009641	1198689..1200008	213.898	0.101157	1.07263	0.667175	0.999665	1	0.17576
NWMN_RS07565	NC_009641	1474342..1475046	20.1153	0.110597	1.07967	0.667179	0.999665	1	0.175757
NWMN_RS04020	NC_009641	795714..796034	253.982	0.120054	1.08678	0.667382	0.999665	1	0.175625
NWMN_RS14805	NC_009641	complement(2848724..2849557)	9.14904	-0.137218	-1.09978	0.667424	0.999665	1	0.175598
NWMN_RS07680	NC_009641	complement(1527492..1528151)	118.277	0.107679	1.07749	0.668698	0.999665	1	0.17477
NWMN_RS05150	NC_009641	complement(1019077..1020087)	71.5001	0.11373	1.08202	0.669122	0.999665	1	0.174495
NWMN_RS06295	NC_009641	1218907..1222080	51.1515	-0.130734	-1.09485	0.669153	0.999665	1	0.174475
NWMN_RS04165	NC_009641	827548..828492	559.761	0.102891	1.07392	0.669196	0.999665	1	0.174447
NWMN_RS06105	NC_009641	complement(1180425..1181150)	9.67751	0.1171	1.08455	0.670021	0.999665	1	0.173912
NWMN_RS11230	NC_009641	2154351..2154458	13.2174	-0.182474	-1.13483	0.670253	0.999665	1	0.173761
NWMN_RS01435	NC_009641	316295..316963	40.8869	-0.109936	-1.07918	0.670374	0.999665	1	0.173683
NWMN_RS04510	NC_009641	887454..887837	174.434	0.100058	1.07182	0.671316	0.999665	1	0.173073
NWMN_RS14035	NC_009641	2685413..2685844	55.9593	-0.101892	-1.07318	0.671695	0.999665	1	0.172828
NWMN_RS13795	NC_009641	complement(2635324..2638146)	173.528	0.0918633	1.06575	0.671892	0.999665	1	0.1727
NWMN_RS07015	NC_009641	1366696..1367499	483.314	0.0897815	1.06421	0.672022	0.999665	1	0.172617
NWMN_RS07705	NC_009641	complement(1534444..1535646)	95.3532	0.112118	1.08081	0.672106	0.999665	1	0.172562
NWMN_RS12465	NC_009641	complement(2382622..2382753)	38.1029	-0.110217	-1.07939	0.672719	0.999665	1	0.172166
NWMN_RS10435	NC_009641	complement(2024623..2025153)	493.84	0.0890793	1.06369	0.672903	0.999665	1	0.172047
NWMN_RS07430	NC_009641	complement(1449812..1451155)	25.7743	0.0974381	1.06987	0.673102	0.999665	1	0.171919
NWMN_RS07205	NC_009641	1408869..1409900	182.554	0.0965593	1.06922	0.673649	0.999665	1	0.171566
NWMN_RS11260	NC_009641	complement(2160109..2161137)	28.7897	0.137815	1.10024	0.674263	0.999665	1	0.171171
NWMN_RS03905	NC_009641	773688..774665	383.744	0.0964493	1.06914	0.674266	0.999665	1	0.171169
NWMN_RS03050	NC_009641	complement(614434..615924)	206.541	-0.128404	-1.09308	0.674359	0.999665	1	0.171109
NWMN_RS06615	NC_009641	1287514..1289217	302.755	0.0904505	1.0647	0.674896	0.999665	1	0.170763
NWMN_RS00030	NC_009641	7012..9675	369.067	0.106875	1.07689	0.674979	0.999665	1	0.17071
NWMN_RS11085	NC_009641	2128167..2128880	151.326	-0.105548	-1.0759	0.675064	0.999665	1	0.170655
NWMN_RS10300	NC_009641	complement(2009491..2009685)	17.0447	-0.121987	-1.08823	0.675105	0.999665	1	0.170629
NWMN_RS08310	NC_009641	complement(1641970..1642668)	1146.4	-0.110697	-1.07975	0.675107	0.999665	1	0.170628
NWMN_RS04140	NC_009641	822214..823653	90.0787	0.10024	1.07195	0.675694	0.999665	1	0.17025
NWMN_RS00145	NC_009641	34713..36458	88.2064	-0.0883242	-1.06313	0.675919	0.999665	1	0.170105
NWMN_RS11535	NC_009641	complement(2215369..2215461)	6.87228	-0.209587	-1.15636	0.676005	0.999665	1	0.17005
NWMN_RS08295	NC_009641	complement(1639904..1640248)	112.954	0.113516	1.08186	0.676656	0.999665	1	0.169632
NWMN_RS03840	NC_009641	complement(760554..761267)	136.277	-0.0882221	-1.06306	0.676828	0.999665	1	0.169522
NWMN_RS02335	NC_009641	463063..463386	161.914	-0.121172	-1.08762	0.676953	0.999665	1	0.169442
NWMN_RS12885	NC_009641	2459267..2460526	121.441	0.0901556	1.06449	0.676968	0.999665	1	0.169432
NWMN_RS09375	NC_009641	complement(1866187..1866630)	38.5529	0.130228	1.09447	0.677328	0.999665	1	0.169201
NWMN_RS02975	NC_009641	590059..591246	544.235	-0.108915	-1.07842	0.677593	0.999665	1	0.169031
NWMN_RS02830	NC_009641	557086..557547	342.107	0.0890309	1.06366	0.677661	0.999665	1	0.168988
NWMN_RS10085	NC_009641	complement(1975000..1976517)	87.1214	0.093156	1.0667	0.67818	0.999665	1	0.168655
NWMN_RS06045	NC_009641	1173576..1173926	2041.47	-0.134528	-1.09773	0.678188	0.999665	1	0.16865
NWMN_RS06700	NC_009641	1311977..1312681	70.4214	0.124597	1.0902	0.678279	0.999665	1	0.168592
NWMN_RS00155	NC_009641	complement(37020..37121)	6.26971	-0.210208	-1.15685	0.678562	0.999665	1	0.16841
NWMN_RS04815	NC_009641	950795..951721	23.5782	-0.159855	-1.11717	0.678935	0.999665	1	0.168172
NWMN_RS00125	NC_009641	31006..33324	40.6241	-0.121921	-1.08818	0.67951	0.999665	1	0.167804
NWMN_RS02035	NC_009641	complement(409748..410686)	9.18715	0.132234	1.09599	0.679721	0.999665	1	0.167669
NWMN_RS11435	NC_009641	complement(2194426..2194785)	103.436	0.10625	1.07643	0.679749	0.999665	1	0.167651
NWMN_RS11550	NC_009641	complement(2217608..2218399)	6.85651	0.111873	1.08063	0.679928	0.999665	1	0.167537
NWMN_RS01715	NC_009641	346834..347118	33.9551	0.129757	1.09411	0.680033	0.999665	1	0.16747
NWMN_RS10360	NC_009641	complement(2014535..2015206)	21.7849	-0.0945423	-1.06773	0.680165	0.999665	1	0.167386
NWMN_RS14930	NC_009641	complement(2871739..2872134)	74.4988	-0.150945	-1.1103	0.680279	0.999665	1	0.167313
NWMN_RS04075	NC_009641	806919..807491	7728.49	-0.125132	-1.09061	0.680865	0.999665	1	0.166939
NWMN_RS01395	NC_009641	306964..307914	183.803	0.0931025	1.06666	0.681211	0.999665	1	0.166718
NWMN_RS13335	NC_009641	2545215..2546525	1879.54	-0.104406	-1.07505	0.6816	0.999665	1	0.16647
NWMN_RS04120	NC_009641	816428..819274	165.134	0.0865163	1.0618	0.681645	0.999665	1	0.166442
NWMN_RS12305	NC_009641	complement(2363770..2364135)	1264.52	0.0899775	1.06435	0.681701	0.999665	1	0.166406
NWMN_RS05520	NC_009641	complement(1093736..1094662)	312.398	0.0906232	1.06483	0.681736	0.999665	1	0.166384
NWMN_RS01280	NC_009641	290102..290785	16.8551	-0.10225	-1.07345	0.681781	0.999665	1	0.166355
NWMN_RS06385	NC_009641	1240382..1241257	169.024	0.105063	1.07554	0.681788	0.999665	1	0.166351
NWMN_RS04995	NC_009641	992219..993577	104.93	0.0831004	1.05929	0.682108	0.999665	1	0.166147
NWMN_RS14535	NC_009641	complement(2780453..2783194)	399.64	0.185528	1.13723	0.682579	0.999665	1	0.165847
NWMN_RS11660	NC_009641	complement(2233973..2235211)	959.691	0.117987	1.08522	0.682727	0.999665	1	0.165753
NWMN_RS12190	NC_009641	2342608..2345031	8.53757	-0.125709	-1.09104	0.683098	0.999665	1	0.165517
NWMN_RS06515	NC_009641	1266843..1268009	1086.45	-0.129025	-1.09355	0.684338	0.999665	1	0.164729
NWMN_RS11750	NC_009641	2251590..2252393	317.853	-0.0845957	-1.06039	0.684454	0.999665	1	0.164656
NWMN_RS08795	NC_009641	complement(1736086..1737387)	1667.09	0.0992109	1.07119	0.684455	0.999665	1	0.164655
NWMN_RS04050	NC_009641	801869..802924	212.047	0.106922	1.07693	0.684469	0.999665	1	0.164646
NWMN_RS01650	NC_009641	338083..338577	88.697	-0.138126	-1.10047	0.684483	0.999665	1	0.164637
NWMN_RS11530	NC_009641	complement(2215254..2215361)	13.613	-0.175426	-1.1293	0.684686	0.999665	1	0.164508
NWMN_RS00875	NC_009641	complement(202776..204332)	21.5872	0.118323	1.08547	0.684884	0.999665	1	0.164383
NWMN_RS05470	NC_009641	complement(1082527..1083009)	419.978	-0.0877061	-1.06268	0.684987	0.999665	1	0.164318
NWMN_RS05565	NC_009641	complement(1098898..1100283)	22.4868	0.14039	1.1022	0.68507	0.999665	1	0.164265
NWMN_RS06115	NC_009641	1182612..1183544	9.9764	0.135282	1.09831	0.685617	0.999665	1	0.163918
NWMN_RS07185	NC_009641	1404810..1405793	428.055	-0.0799358	-1.05697	0.685713	0.999665	1	0.163858
NWMN_RS01940	NC_009641	391356..392069	41.0612	-0.129748	-1.0941	0.686038	0.999665	1	0.163652
NWMN_RS09125	NC_009641	complement(1807240..1808907)	518.484	-0.136712	-1.0994	0.686112	0.999665	1	0.163605
NWMN_RS15325	NC_009641	1390966..1391169	420.382	-0.0973292	-1.06979	0.686273	0.999665	1	0.163503
NWMN_RS11215	NC_009641	2152087..2152227	1596.61	0.107809	1.07759	0.686497	0.999665	1	0.163361
NWMN_RS01855	NC_009641	376522..376941	228.106	-0.102537	-1.07366	0.686632	0.999665	1	0.163276
NWMN_RS07470	NC_009641	complement(1461589..1462248)	100.23	0.103775	1.07458	0.687187	0.999665	1	0.162925
NWMN_RS12515	NC_009641	complement(2392731..2393081)	95.2193	-0.0990635	-1.07108	0.687281	0.999665	1	0.162866
NWMN_RS01500	NC_009641	326313..326576	36.8124	-0.111645	-1.08046	0.687549	0.999665	1	0.162696
NWMN_RS00950	NC_009641	222755..223897	54.469	-0.101528	-1.07291	0.688199	0.999665	1	0.162286
NWMN_RS05235	NC_009641	1037692..1038396	23.3948	-0.109208	-1.07864	0.688215	0.999665	1	0.162276
NWMN_RS12920	NC_009641	complement(2465159..2466058)	7.57987	-0.116178	-1.08386	0.688505	0.999665	1	0.162093
NWMN_RS12570	NC_009641	complement(2398419..2398925)	204.211	-0.100987	-1.07251	0.688692	0.999665	1	0.161975
NWMN_RS01740	NC_009641	355029..356852	26.4122	-0.121449	-1.08783	0.688754	0.999665	1	0.161936
NWMN_RS04725	NC_009641	928632..932285	56.3843	0.095129	1.06816	0.689122	0.999665	1	0.161704
NWMN_RS08025	NC_009641	complement(1591436..1592710)	742.729	0.103382	1.07429	0.689318	0.999665	1	0.16158
NWMN_RS13910	NC_009641	2663139..2663423	168.286	-0.125029	-1.09053	0.690401	0.999665	1	0.160899
NWMN_RS09260	NC_009641	complement(1845324..1845635)	234.495	-0.123951	-1.08972	0.690844	0.999665	1	0.16062
NWMN_RS14180	NC_009641	complement(2718167..2718868)	3567.74	0.112147	1.08084	0.69092	0.999665	1	0.160572
NWMN_RS01660	NC_009641	339790..341214	47.1152	-0.0968071	-1.0694	0.692413	0.999665	1	0.159635
NWMN_RS02625	NC_009641	522422..522802	4215.82	0.112536	1.08113	0.692627	0.999665	1	0.159501
NWMN_RS07455	NC_009641	complement(1455873..1457141)	401.392	0.120271	1.08694	0.692668	0.999665	1	0.159475
NWMN_RS14935	NC_009641	complement(2872202..2872555)	60.3426	-0.146733	-1.10706	0.692811	0.999665	1	0.159385
NWMN_RS07460	NC_009641	complement(1457155..1459953)	222.354	0.10425	1.07494	0.693057	0.999665	1	0.159231
NWMN_RS15430	NC_009641	complement(2017163..2017324)	7.75384	-0.197916	-1.14704	0.693421	0.999665	1	0.159003
NWMN_RS05885	NC_009641	complement(1142080..1144017)	7.17055	0.110757	1.07979	0.69363	0.999665	1	0.158872
NWMN_RS08245	NC_009641	complement(1629386..1630486)	92.8512	0.0995754	1.07146	0.693941	0.999665	1	0.158678
NWMN_RS02885	NC_009641	569416..570162	168.506	0.0965861	1.06924	0.693968	0.999665	1	0.158661
NWMN_RS08255	NC_009641	complement(1631297..1632403)	517.125	0.0928936	1.06651	0.694148	0.999665	1	0.158548
NWMN_RS04805	NC_009641	948882..950126	2521.9	-0.100365	-1.07204	0.694392	0.999665	1	0.158395
NWMN_RS10065	NC_009641	complement(1971728..1972765)	23.5639	0.0862262	1.06159	0.694735	0.999665	1	0.158181
NWMN_RS07605	NC_009641	complement(1510842..1511882)	528.807	-0.106344	-1.0765	0.69474	0.999665	1	0.158178
NWMN_RS07650	NC_009641	complement(1522328..1522891)	432.941	-0.0877836	-1.06274	0.695064	0.999665	1	0.157975
NWMN_RS05460	NC_009641	1080371..1082218	225.279	-0.116624	-1.08419	0.695326	0.999665	1	0.157811
NWMN_RS10575	NC_009641	2048177..2049715	126.679	-0.0862487	-1.06161	0.695765	0.999665	1	0.157538
NWMN_RS01820	NC_009641	368883..369827	22.8677	-0.0950707	-1.06812	0.696589	0.999665	1	0.157024
NWMN_RS08910	NC_009641	complement(1759610..1760731)	235.35	-0.0960044	-1.06881	0.696702	0.999665	1	0.156953
NWMN_RS15585	NC_009641	complement(2583326..2583526)	5.64932	0.169464	1.12464	0.697126	0.999665	1	0.156689
NWMN_RS09090	NC_009641	complement(1799310..1799927)	105.585	0.11032	1.07947	0.697127	0.999665	1	0.156688
NWMN_RS07820	NC_009641	complement(1553325..1553984)	316.2	-0.0906899	-1.06488	0.69718	0.999665	1	0.156655
NWMN_RS00185	NC_009641	complement(42282..42383)	19.8358	-0.161544	-1.11848	0.69729	0.999665	1	0.156587
NWMN_RS01230	NC_009641	279315..279773	6.40529	-0.12698	-1.09201	0.697862	0.999665	1	0.15623
NWMN_RS13735	NC_009641	complement(2618680..2619453)	23.5149	-0.1242	-1.0899	0.697994	0.999665	1	0.156148
NWMN_RS13895	NC_009641	complement(2660817..2661410)	31.3246	0.127179	1.09216	0.698242	0.999665	1	0.155994
NWMN_RS07465	NC_009641	complement(1460237..1461592)	101.462	0.109171	1.07861	0.698455	0.999665	1	0.155862
NWMN_RS14045	NC_009641	complement(2686376..2686510)	68.727	-0.15755	-1.11539	0.698572	0.999665	1	0.155789
NWMN_RS03350	NC_009641	666942..667658	275.747	-0.0820583	-1.05853	0.698714	0.999665	1	0.155701
NWMN_RS08415	NC_009641	complement(1662790..1663374)	206.999	0.0936407	1.06706	0.699038	0.999665	1	0.155499
NWMN_RS05785	NC_009641	1122039..1122371	52.2236	-0.122115	-1.08833	0.6993	0.999665	1	0.155336
NWMN_RS14285	NC_009641	2735184..2735459	803.159	-0.0904782	-1.06472	0.699408	0.999665	1	0.15527
NWMN_RS13585	NC_009641	2592747..2593202	811.143	-0.0847196	-1.06048	0.699573	0.999665	1	0.155167
NWMN_RS02925	NC_009641	574711..575079	3728.08	-0.120599	-1.08719	0.700055	0.999665	1	0.154868
NWMN_RS03415	NC_009641	677871..678329	153.609	0.116793	1.08432	0.70027	0.999665	1	0.154734
NWMN_RS13375	NC_009641	complement(2552810..2553817)	7.90701	-0.128046	-1.09281	0.700331	0.999665	1	0.154697
NWMN_RS08945	NC_009641	complement(1768726..1769583)	115.533	0.0808537	1.05764	0.700365	0.999665	1	0.154676
NWMN_RS02385	NC_009641	473298..474032	300.982	0.0904558	1.06471	0.700573	0.999665	1	0.154546
NWMN_RS07375	NC_009641	1442694..1443779	48.2818	-0.129413	-1.09385	0.700595	0.999665	1	0.154533
NWMN_RS00215	NC_009641	46473..47333	41.8178	0.0893534	1.06389	0.700622	0.999665	1	0.154516
NWMN_RS12610	NC_009641	complement(2404979..2405920)	15.9706	-0.084892	-1.06061	0.700817	0.999665	1	0.154395
NWMN_RS04285	NC_009641	852779..854305	35.0056	0.0939738	1.06731	0.700846	0.999665	1	0.154378
NWMN_RS00715	NC_009641	complement(162471..163826)	41.9174	-0.0998279	-1.07165	0.700929	0.999665	1	0.154326
NWMN_RS07175	NC_009641	1401439..1403961	146.091	0.0815609	1.05816	0.701162	0.999665	1	0.154182
NWMN_RS14075	NC_009641	complement(2693411..2693581)	17.193	-0.129096	-1.09361	0.701191	0.999665	1	0.154163
NWMN_RS12405	NC_009641	complement(2372733..2373011)	1617.12	0.106496	1.07661	0.701251	0.999665	1	0.154126
NWMN_RS02560	NC_009641	512129..512932	200.607	-0.0909987	-1.06511	0.701881	0.999665	1	0.153737
NWMN_RS06650	NC_009641	1298871..1299221	1339.94	0.101719	1.07305	0.701952	0.999665	1	0.153693
NWMN_RS10090	NC_009641	complement(1976532..1976846)	122.871	-0.108143	-1.07784	0.702115	0.999665	1	0.153591
NWMN_RS00050	NC_009641	14729..15424	26.0963	0.136866	1.09951	0.702855	0.999665	1	0.153134
NWMN_RS02430	NC_009641	complement(482463..482732)	110.069	0.133433	1.0969	0.703315	0.999665	1	0.15285
NWMN_RS10540	NC_009641	complement(2040751..2041281)	79.9165	0.114805	1.08283	0.703686	0.999665	1	0.152621
NWMN_RS05945	NC_009641	complement(1155367..1156305)	46.1505	-0.128534	-1.09318	0.703717	0.999665	1	0.152602
NWMN_RS08290	NC_009641	complement(1639489..1639893)	147.08	0.0987837	1.07087	0.704296	0.999665	1	0.152245
NWMN_RS04575	NC_009641	complement(896147..897211)	225.875	0.0971401	1.06965	0.704333	0.999665	1	0.152222
NWMN_RS10640	NC_009641	2063952..2065028	164.428	-0.0885948	-1.06333	0.704539	0.999665	1	0.152095
NWMN_RS07885	NC_009641	complement(1564195..1565112)	9.28564	-0.11912	-1.08607	0.704735	0.999665	1	0.151974
NWMN_RS08050	NC_009641	complement(1597981..1598433)	325.699	0.0875755	1.06258	0.704807	0.999665	1	0.15193
NWMN_RS01655	NC_009641	338570..339793	35.4266	-0.131655	-1.09555	0.705092	0.999665	1	0.151754
NWMN_RS07995	NC_009641	complement(1585888..1586259)	421.509	0.0844154	1.06026	0.70527	0.999665	1	0.151645
NWMN_RS04790	NC_009641	946758..947192	347.087	0.109618	1.07894	0.705412	0.999665	1	0.151557
NWMN_RS13565	NC_009641	complement(2590434..2591510)	271.344	-0.100235	-1.07195	0.705512	0.999665	1	0.151496
NWMN_RS00785	NC_009641	complement(180379..181971)	16.0514	0.0918512	1.06574	0.705561	0.999665	1	0.151465
NWMN_RS00645	NC_009641	141635..142375	6.00985	0.119993	1.08673	0.705783	0.999665	1	0.151329
NWMN_RS03770	NC_009641	746936..747418	66.0586	-0.130424	-1.09462	0.705911	0.999665	1	0.15125
NWMN_RS07875	NC_009641	complement(1563000..1563206)	11.7373	-0.139188	-1.10128	0.706096	0.999665	1	0.151136
NWMN_RS01420	NC_009641	complement(313178..314059)	15.6248	-0.0998475	-1.07166	0.706132	0.999665	1	0.151114
NWMN_RS14590	NC_009641	2793703..2795577	9.79367	-0.12587	-1.09117	0.706512	0.999665	1	0.150881
NWMN_RS15300	NC_009641	complement(1293901..1294101)	130.629	0.0815374	1.05815	0.706691	0.999665	1	0.15077
NWMN_RS03910	NC_009641	774658..776172	390.042	0.0864398	1.06175	0.706698	0.999665	1	0.150766
NWMN_RS08840	NC_009641	complement(1742555..1744492)	387.751	0.112291	1.08094	0.70684	0.999665	1	0.150679
NWMN_RS03255	NC_009641	650749..651317	6.47736	0.110051	1.07927	0.707032	0.999665	1	0.150561
NWMN_RS03615	NC_009641	721549..721974	295.593	-0.109375	-1.07876	0.707134	0.999665	1	0.150498
NWMN_RS15130	NC_009641	complement(472133..472549)	22.2253	-0.101527	-1.07291	0.707371	0.999665	1	0.150353
NWMN_RS15155	NC_009641	complement(601525..601764)	64.2427	0.0984176	1.0706	0.707466	0.999665	1	0.150295
NWMN_RS15550	NC_009641	2393439..2393711	7.88277	-0.145196	-1.10588	0.707467	0.999665	1	0.150294
NWMN_RS09095	NC_009641	1800099..1801373	386.859	-0.0903549	-1.06463	0.707847	0.999665	1	0.150061
NWMN_RS14810	NC_009641	complement(2849554..2851266)	12.742	-0.0920585	-1.06589	0.708045	0.999665	1	0.149939
NWMN_RS03780	NC_009641	748429..749349	1361.66	0.139199	1.10129	0.708996	0.999665	1	0.149356
NWMN_RS06565	NC_009641	1279662..1280435	2627.42	0.0867803	1.062	0.709012	0.999665	1	0.149346
NWMN_RS04720	NC_009641	925155..928631	42.0878	0.0837523	1.05977	0.709664	0.999665	1	0.148947
NWMN_RS02580	NC_009641	514538..515377	37.4975	0.126626	1.09174	0.709674	0.999665	1	0.148941
NWMN_RS09050	NC_009641	1792052..1792306	41.1787	-0.10472	-1.07529	0.710046	0.999665	1	0.148713
NWMN_RS13725	NC_009641	complement(2616462..2617786)	37.8703	0.108759	1.0783	0.710183	0.999665	1	0.14863
NWMN_RS08405	NC_009641	complement(1661717..1662433)	311.873	-0.0871599	-1.06228	0.710712	0.999665	1	0.148306
NWMN_RS08350	NC_009641	complement(1649412..1651244)	669.762	0.108989	1.07847	0.710871	0.999665	1	0.148209
NWMN_RS03565	NC_009641	708437..709360	77.5408	-0.094955	-1.06803	0.712033	0.999665	1	0.1475
NWMN_RS02730	NC_009641	543010..543486	126.648	-0.0858876	-1.06134	0.712213	0.999665	1	0.14739
NWMN_RS07710	NC_009641	complement(1535651..1536793)	118.212	0.0841061	1.06003	0.712434	0.999665	1	0.147255
NWMN_RS11665	NC_009641	complement(2235238..2235762)	968.131	0.0808964	1.05767	0.713092	0.999665	1	0.146854
NWMN_RS02115	NC_009641	complement(420903..422291)	83.9002	-0.0860497	-1.06146	0.713151	0.999665	1	0.146818
NWMN_RS03765	NC_009641	746310..746762	58.2453	0.110196	1.07937	0.713234	0.999665	1	0.146768
NWMN_RS00115	NC_009641	28800..29588	357.577	-0.0826667	-1.05897	0.713345	0.999665	1	0.1467
NWMN_RS06930	NC_009641	1351276..1351617	38.8734	-0.101515	-1.0729	0.713732	0.999665	1	0.146465
NWMN_RS01805	NC_009641	366725..367726	45.8458	0.12963	1.09401	0.714227	0.999665	1	0.146164
NWMN_RS15215	NC_009641	792504..792575	5.62121	-0.264166	-1.20094	0.71435	0.999665	1	0.146089
NWMN_RS07785	NC_009641	complement(1548448..1548720)	8195.78	0.0963751	1.06908	0.714899	0.999665	1	0.145756
NWMN_RS12855	NC_009641	complement(2451484..2452605)	32.1162	-0.105483	-1.07585	0.714959	0.999665	1	0.145719
NWMN_RS04185	NC_009641	831501..832130	953.443	0.0897802	1.06421	0.715029	0.999665	1	0.145676
NWMN_RS12150	NC_009641	complement(2337623..2338414)	191.316	0.085213	1.06084	0.715414	0.999665	1	0.145443
NWMN_RS01750	NC_009641	357233..357406	10.2469	0.147508	1.10765	0.715525	0.999665	1	0.145375
NWMN_RS09735	NC_009641	1926957..1927460	734.042	0.0763968	1.05438	0.715572	0.999665	1	0.145346
NWMN_RS11785	NC_009641	2258552..2258680	135.977	0.113124	1.08157	0.715741	0.999665	1	0.145244
NWMN_RS06280	NC_009641	1215639..1216520	52.4081	-0.162543	-1.11926	0.715874	0.999665	1	0.145163
NWMN_RS10055	NC_009641	complement(1968857..1970593)	38.4235	0.0861739	1.06155	0.715901	0.999665	1	0.145147
NWMN_RS04755	NC_009641	937403..939217	11.2597	-0.108249	-1.07792	0.716132	0.999665	1	0.145007
NWMN_RS15595	NC_009641	complement(2607600..2607686)	43.5819	-0.137907	-1.10031	0.716508	0.999665	1	0.144779
NWMN_RS09205	NC_009641	1826925..1827236	313.734	-0.0872577	-1.06235	0.716724	0.999665	1	0.144648
NWMN_RS00680	NC_009641	149022..156197	51.3021	0.074165	1.05275	0.716852	0.999665	1	0.14457
NWMN_RS12630	NC_009641	2409977..2410279	5.85407	0.139958	1.10187	0.716933	0.999665	1	0.144521
NWMN_RS05770	NC_009641	1120119..1120733	212.173	0.0847054	1.06047	0.717098	0.999665	1	0.144422
NWMN_RS11610	NC_009641	complement(2225522..2226934)	1532.11	0.0856321	1.06115	0.717166	0.999665	1	0.14438
NWMN_RS10735	NC_009641	complement(2081061..2081741)	14.194	0.0978817	1.0702	0.717461	0.999665	1	0.144202
NWMN_RS05390	NC_009641	1067301..1068593	2116.11	0.0946482	1.0678	0.717534	0.999665	1	0.144157
NWMN_RS08385	NC_009641	complement(1657201..1658175)	63.2313	-0.0894438	-1.06396	0.718219	0.999665	1	0.143743
NWMN_RS07145	NC_009641	1394152..1396554	116.543	0.107657	1.07748	0.718405	0.999665	1	0.143631
NWMN_RS04975	NC_009641	986732..986992	173.241	-0.125818	-1.09113	0.718479	0.999665	1	0.143586
NWMN_RS11245	NC_009641	complement(2157235..2158185)	125.368	-0.0794387	-1.05661	0.718482	0.999665	1	0.143584
NWMN_RS06510	NC_009641	1265967..1266734	63.8205	0.105629	1.07596	0.718652	0.999665	1	0.143481
NWMN_RS00880	NC_009641	complement(204329..205297)	24.9022	0.0817737	1.05832	0.718751	0.999665	1	0.143422
NWMN_RS01975	NC_009641	complement(397663..399891)	9.89718	-0.0855022	-1.06106	0.718813	0.999665	1	0.143384
NWMN_RS05865	NC_009641	1137855..1139027	14.2632	0.0998188	1.07164	0.719027	0.999665	1	0.143255
NWMN_RS11265	NC_009641	complement(2161492..2162127)	580.374	-0.07789	-1.05547	0.719963	0.999665	1	0.14269
NWMN_RS03210	NC_009641	644426..645031	8.01529	0.105545	1.0759	0.721073	0.999665	1	0.142021
NWMN_RS02670	NC_009641	531166..532692	95.2817	0.0869264	1.06211	0.722207	0.999665	1	0.141338
NWMN_RS02635	NC_009641	523366..523497	16.2744	0.129269	1.09374	0.722222	0.999665	1	0.141329
NWMN_RS13210	NC_009641	complement(2521723..2525412)	60.7805	-0.0865854	-1.06185	0.722551	0.999665	1	0.141131
NWMN_RS11515	NC_009641	complement(2212576..2212869)	105.104	-0.115503	-1.08335	0.722805	0.999665	1	0.140979
NWMN_RS03490	NC_009641	695620..696849	458.02	0.0804765	1.05737	0.72301	0.999665	1	0.140856
NWMN_RS02380	NC_009641	472587..473261	148.29	0.0766094	1.05454	0.724344	0.999665	1	0.140055
NWMN_RS11920	NC_009641	complement(2293799..2294707)	341.635	-0.107296	-1.07721	0.724569	0.999665	1	0.13992
NWMN_RS14065	NC_009641	complement(2690307..2690828)	1437.26	-0.10345	-1.07434	0.724726	0.999665	1	0.139826
NWMN_RS02865	NC_009641	565103..566557	244.893	0.0891794	1.06376	0.724861	0.999665	1	0.139745
NWMN_RS03745	NC_009641	complement(743136..743483)	29.0756	0.0970611	1.06959	0.72637	0.999665	1	0.138842
NWMN_RS08520	NC_009641	complement(1680057..1680695)	33.3762	-0.0877364	-1.0627	0.726409	0.999665	1	0.138819
NWMN_RS11600	NC_009641	complement(2224668..2224760)	8.5632	0.170821	1.1257	0.726436	0.999665	1	0.138802
NWMN_RS05825	NC_009641	1128308..1129255	15.5368	-0.0844172	-1.06026	0.726465	0.999665	1	0.138785
NWMN_RS04990	NC_009641	989878..992202	52.484	0.0884876	1.06326	0.727396	0.999665	1	0.138229
NWMN_RS10545	NC_009641	complement(2041451..2042812)	63.0892	0.0790684	1.05634	0.727592	0.999665	1	0.138112
NWMN_RS02735	NC_009641	543880..543972	61.1535	-0.098408	-1.07059	0.728645	0.999665	1	0.137484
NWMN_RS05805	NC_009641	1123431..1124012	79.785	-0.0979595	-1.07026	0.728667	0.999665	1	0.137471
NWMN_RS01595	NC_009641	334418..334867	13.1668	0.0915743	1.06553	0.728719	0.999665	1	0.13744
NWMN_RS08865	NC_009641	complement(1747906..1748931)	374.858	-0.0931112	-1.06667	0.729038	0.999665	1	0.13725
NWMN_RS02955	NC_009641	584356..584826	5318.08	0.0898712	1.06428	0.729178	0.999665	1	0.137167
NWMN_RS09035	NC_009641	complement(1788838..1790532)	613.708	0.0938704	1.06723	0.729769	0.999665	1	0.136814
NWMN_RS00595	NC_009641	132055..132612	30.1625	-0.104559	-1.07517	0.730407	0.999665	1	0.136435
NWMN_RS00825	NC_009641	191468..192565	9.66312	-0.0846513	-1.06043	0.731576	0.999665	1	0.13574
NWMN_RS03100	NC_009641	625015..626154	21.1057	-0.07391	-1.05257	0.73176	0.999665	1	0.135631
NWMN_RS05030	NC_009641	997977..998153	1666.39	-0.115601	-1.08343	0.731788	0.999665	1	0.135615
NWMN_RS09430	NC_009641	1875972..1877564	342.881	0.0965962	1.06925	0.73196	0.999665	1	0.135513
NWMN_RS04935	NC_009641	976815..977585	1200.42	-0.0915582	-1.06552	0.732052	0.999665	1	0.135458
NWMN_RS03330	NC_009641	663630..664580	49.3037	-0.102993	-1.074	0.732205	0.999665	1	0.135367
NWMN_RS08880	NC_009641	complement(1750628..1753258)	170.855	0.0707219	1.05024	0.732671	0.999665	1	0.135091
NWMN_RS10285	NC_009641	complement(2008523..2008771)	14.035	-0.0980734	-1.07034	0.732861	0.999665	1	0.134978
NWMN_RS10600	NC_009641	complement(2056076..2056378)	757.984	0.101835	1.07314	0.7331	0.999665	1	0.134837
NWMN_RS10395	NC_009641	complement(2018015..2018761)	31.5803	-0.0732753	-1.0521	0.733198	0.999665	1	0.134779
NWMN_RS02660	NC_009641	527098..527670	172.058	0.0733904	1.05219	0.73326	0.999665	1	0.134742
NWMN_RS07535	NC_009641	complement(1469966..1470445)	229.986	-0.0871379	-1.06226	0.73377	0.999665	1	0.13444
NWMN_RS05410	NC_009641	1071142..1072236	12.4903	-0.0843208	-1.06019	0.733819	0.999665	1	0.134411
NWMN_RS07115	NC_009641	1384578..1386224	276.177	0.0686043	1.0487	0.734211	0.999665	1	0.134179
NWMN_RS06720	NC_009641	1314863..1316014	52.3649	0.0811762	1.05788	0.734488	0.999665	1	0.134015
NWMN_RS00960	NC_009641	complement(225884..226240)	99.128	0.0782035	1.0557	0.734743	0.999665	1	0.133864
NWMN_RS13260	NC_009641	complement(2535013..2535279)	502.498	0.0765967	1.05453	0.734965	0.999665	1	0.133733
NWMN_RS06250	NC_009641	1210130..1210927	217.335	0.076174	1.05422	0.735354	0.999665	1	0.133503
NWMN_RS06430	NC_009641	1249606..1250532	879.23	0.0856869	1.06119	0.735487	0.999665	1	0.133425
NWMN_RS03885	NC_009641	767579..769519	1076.19	0.0785454	1.05595	0.735673	0.999665	1	0.133315
NWMN_RS07020	NC_009641	complement(1367792..1368106)	175.744	-0.0971725	-1.06967	0.736031	0.999665	1	0.133104
NWMN_RS08915	NC_009641	1761080..1762441	1194.45	-0.0865624	-1.06184	0.736179	0.999665	1	0.133017
NWMN_RS01970	NC_009641	complement(396868..397620)	37.2093	-0.106736	-1.07679	0.736396	0.999665	1	0.132888
NWMN_RS09200	NC_009641	complement(1825762..1826838)	505.669	-0.0803808	-1.0573	0.736566	0.999665	1	0.132788
NWMN_RS07280	NC_009641	complement(1423943..1424929)	10.2087	-0.0881161	-1.06298	0.736589	0.999665	1	0.132775
NWMN_RS01965	NC_009641	395604..396785	407.995	0.0775474	1.05522	0.736859	0.999665	1	0.132615
NWMN_RS05575	NC_009641	complement(1100551..1101483)	133.217	-0.0825697	-1.0589	0.736861	0.999665	1	0.132614
NWMN_RS10160	NC_009641	complement(1989036..1990946)	11.3323	-0.0825496	-1.05889	0.737019	0.999665	1	0.132521
NWMN_RS08995	NC_009641	1781592..1782092	2471.2	0.109714	1.07901	0.737305	0.999665	1	0.132353
NWMN_RS14605	NC_009641	complement(2798670..2801651)	110.457	-0.0927839	-1.06643	0.737357	0.999665	1	0.132322
NWMN_RS02690	NC_009641	534660..535061	1461.77	-0.0849609	-1.06066	0.73755	0.999665	1	0.132209
NWMN_RS14585	NC_009641	2793005..2793463	22.6149	-0.0883025	-1.06312	0.737714	0.999665	1	0.132112
NWMN_RS08505	NC_009641	complement(1677228..1677851)	255.943	0.0734381	1.05222	0.7382	0.999665	1	0.131826
NWMN_RS03340	NC_009641	665338..666138	82.5063	0.0801554	1.05713	0.738346	0.999665	1	0.13174
NWMN_RS12805	NC_009641	complement(2441776..2441967)	87.3518	0.0875588	1.06257	0.739175	0.999665	1	0.131253
NWMN_RS09655	NC_009641	1918578..1919117	8.6685	0.0942981	1.06755	0.739215	0.999665	1	0.131229
NWMN_RS05480	NC_009641	1083739..1084965	470.375	0.0775713	1.05524	0.739282	0.999665	1	0.13119
NWMN_RS04515	NC_009641	complement(887916..888182)	61.1192	0.0908974	1.06503	0.739561	0.999665	1	0.131026
NWMN_RS14140	NC_009641	complement(2708250..2709758)	140.588	0.123638	1.08948	0.739836	0.999665	1	0.130865
NWMN_RS07240	NC_009641	1415981..1416709	15.5486	-0.0841352	-1.06005	0.739948	0.999665	1	0.130799
NWMN_RS06270	NC_009641	1213559..1214086	347.102	-0.177082	-1.13059	0.740147	0.999665	1	0.130682
NWMN_RS05620	NC_009641	1105075..1105554	13.6824	0.0889703	1.06361	0.740171	0.999665	1	0.130668
NWMN_RS14310	NC_009641	2737971..2739653	16.4632	0.0835454	1.05962	0.741178	0.999665	1	0.130078
NWMN_RS07295	NC_009641	1425782..1427596	149.736	-0.073022	-1.05192	0.741192	0.999665	1	0.13007
NWMN_RS05545	NC_009641	complement(1096705..1097844)	45.3751	0.090837	1.06499	0.741518	0.999665	1	0.129878
NWMN_RS03955	NC_009641	784263..784661	331.458	0.0936358	1.06706	0.74174	0.999665	1	0.129748
NWMN_RS06290	NC_009641	1217814..1218914	26.8678	-0.137743	-1.10018	0.741773	0.999665	1	0.129729
NWMN_RS09455	NC_009641	complement(1880104..1881105)	60.161	-0.0760984	-1.05416	0.741959	0.999665	1	0.12962
NWMN_RS02455	NC_009641	complement(485932..486816)	8.8306	0.102714	1.07379	0.742059	0.999665	1	0.129562
NWMN_RS04900	NC_009641	complement(969822..970415)	158.297	0.0836331	1.05968	0.742668	0.999665	1	0.129205
NWMN_RS15650	NC_009641	complement(2839336..2839515)	15.1485	0.141102	1.10275	0.743441	0.999665	1	0.128753
NWMN_RS10950	NC_009641	complement(2115793..2115942)	9.37657	-0.147047	-1.1073	0.743908	0.999665	1	0.128481
NWMN_RS05270	NC_009641	1044582..1046060	69.3515	-0.0782243	-1.05572	0.744052	0.999665	1	0.128397
NWMN_RS10530	NC_009641	2038812..2039366	103.333	0.0906085	1.06482	0.744108	0.999665	1	0.128364
NWMN_RS04965	NC_009641	complement(983659..984834)	448.828	-0.0719101	-1.05111	0.745331	0.999665	1	0.127651
NWMN_RS09470	NC_009641	1883505..1884155	198.565	-0.0796743	-1.05678	0.745409	0.999665	1	0.127605
NWMN_RS08425	NC_009641	complement(1663936..1664226)	179.324	0.0894653	1.06398	0.746051	0.999665	1	0.127232
NWMN_RS10795	NC_009641	complement(2089433..2089783)	27838.8	0.110763	1.0798	0.746384	0.999665	1	0.127038
NWMN_RS08435	NC_009641	complement(1665050..1666150)	89.2199	0.0728027	1.05176	0.746567	0.999665	1	0.126931
NWMN_RS03845	NC_009641	complement(761271..761690)	71.5234	-0.105005	-1.0755	0.746615	0.999665	1	0.126903
NWMN_RS08940	NC_009641	complement(1767782..1768726)	248.406	0.0714463	1.05077	0.747987	0.999665	1	0.126106
NWMN_RS09170	NC_009641	complement(1818057..1818548)	7696.13	0.108807	1.07834	0.748367	0.999665	1	0.125885
NWMN_RS09415	NC_009641	complement(1872330..1873163)	384.096	0.0985805	1.07072	0.748462	0.999665	1	0.125831
NWMN_RS07270	NC_009641	complement(1422360..1423133)	18.5719	0.0866575	1.06191	0.74847	0.999665	1	0.125826
NWMN_RS08775	NC_009641	complement(1731529..1732344)	82.8999	0.0741165	1.05272	0.74857	0.999665	1	0.125768
NWMN_RS14340	NC_009641	complement(2743830..2744789)	812.271	-0.121167	-1.08761	0.748725	0.999665	1	0.125677
NWMN_RS03285	NC_009641	654974..655450	82.1727	0.087581	1.06259	0.749298	0.999665	1	0.125346
NWMN_RS06995	NC_009641	complement(1361802..1363184)	53.0322	-0.0911853	-1.06525	0.749345	0.999665	1	0.125318
NWMN_RS11045	NC_009641	2125388..2126020	52.3888	-0.0973441	-1.0698	0.749367	0.999665	1	0.125306
NWMN_RS12295	NC_009641	complement(2362338..2363282)	1085.13	0.0888643	1.06353	0.749509	0.999665	1	0.125223
NWMN_RS04080	NC_009641	807905..810436	522.384	0.0927004	1.06636	0.74963	0.999665	1	0.125153
NWMN_RS10635	NC_009641	complement(2062299..2063768)	208.224	0.0894646	1.06398	0.749695	0.999665	1	0.125115
NWMN_RS11440	NC_009641	complement(2194789..2195280)	102.272	-0.0828314	-1.05909	0.749722	0.999665	1	0.1251
NWMN_RS10200	NC_009641	complement(1999111..1999458)	44.049	0.0718966	1.0511	0.750408	0.999665	1	0.124703
NWMN_RS05535	NC_009641	1095617..1096159	220.415	-0.0703903	-1.05	0.750542	0.999665	1	0.124625
NWMN_RS10800	NC_009641	2090468..2090917	2243.77	-0.0935589	-1.067	0.75083	0.999665	1	0.124458
NWMN_RS11540	NC_009641	complement(2216007..2216879)	1212.73	-0.0984891	-1.07065	0.751233	0.999665	1	0.124225
NWMN_RS11255	NC_009641	complement(2159825..2160049)	44.4472	0.101162	1.07264	0.7514	0.999665	1	0.124129
NWMN_RS08855	NC_009641	complement(1745825..1747225)	85.9918	0.0732412	1.05208	0.75142	0.999665	1	0.124117
NWMN_RS06405	NC_009641	1243562..1243936	453.883	0.0739015	1.05256	0.751776	0.999665	1	0.123912
NWMN_RS10165	NC_009641	complement(1990961..1992862)	19.5682	-0.0703522	-1.04997	0.752215	0.999665	1	0.123658
NWMN_RS11640	NC_009641	complement(2230896..2231624)	685.635	0.0659493	1.04677	0.752447	0.999665	1	0.123524
NWMN_RS04035	NC_009641	complement(799012..799506)	35.609	0.0985436	1.07069	0.752745	0.999665	1	0.123352
NWMN_RS06695	NC_009641	1310691..1311977	86.8643	0.0815988	1.05819	0.752971	0.999665	1	0.123222
NWMN_RS12250	NC_009641	complement(2355414..2356511)	10.4043	-0.0840693	-1.06	0.753051	0.999665	1	0.123176
NWMN_RS06730	NC_009641	1317576..1319135	1156.71	0.0768583	1.05472	0.753176	0.999665	1	0.123104
NWMN_RS08530	NC_009641	complement(1681303..1681731)	1413.79	-0.0713725	-1.05072	0.753206	0.999665	1	0.123086
NWMN_RS09425	NC_009641	complement(1874408..1875601)	257.73	-0.105681	-1.076	0.753603	0.999665	1	0.122858
NWMN_RS10220	NC_009641	complement(2000407..2001381)	49.0054	0.0967288	1.06935	0.753995	0.999665	1	0.122632
NWMN_RS03190	NC_009641	complement(640618..641940)	11.3642	0.0717124	1.05096	0.755686	0.999665	1	0.121659
NWMN_RS13955	NC_009641	complement(2671098..2671268)	35.62	0.0970674	1.0696	0.755717	0.999665	1	0.121641
NWMN_RS12725	NC_009641	2425295..2426248	717.231	-0.107399	-1.07728	0.755736	0.999665	1	0.12163
NWMN_RS06315	NC_009641	1224172..1224573	683.113	0.0730775	1.05196	0.756284	0.999665	1	0.121315
NWMN_RS10235	NC_009641	complement(2002387..2003382)	19.8822	0.100983	1.0725	0.756412	0.999665	1	0.121241
NWMN_RS10455	NC_009641	2027320..2027595	3175.62	0.0882921	1.06311	0.756474	0.999665	1	0.121206
NWMN_RS11500	NC_009641	2210624..2211826	174.236	0.0680237	1.04828	0.75656	0.999665	1	0.121156
NWMN_RS00265	NC_009641	57954..58721	8.85182	0.0818398	1.05837	0.757167	0.999665	1	0.120809
NWMN_RS14400	NC_009641	complement(2757380..2758870)	8.3725	-0.0884066	-1.0632	0.757423	0.999665	1	0.120661
NWMN_RS14905	NC_009641	2868484..2868984	66.3593	0.0957706	1.06864	0.757811	0.999665	1	0.120439
NWMN_RS07645	NC_009641	complement(1521970..1522314)	2278.77	0.084795	1.06054	0.757937	0.999665	1	0.120367
NWMN_RS10955	NC_009641	complement(2115939..2116325)	6.00079	-0.11939	-1.08628	0.758069	0.999665	1	0.120292
NWMN_RS03125	NC_009641	628655..629311	75.6823	-0.0949426	-1.06802	0.758275	0.999665	1	0.120173
NWMN_RS09535	NC_009641	complement(1891212..1895027)	7.3041	0.0818122	1.05835	0.75848	0.999665	1	0.120056
NWMN_RS12740	NC_009641	complement(2428573..2428806)	13.3891	-0.0975678	-1.06997	0.758506	0.999665	1	0.120041
NWMN_RS08765	NC_009641	complement(1729871..1730539)	55.8246	0.0661124	1.04689	0.758962	0.999665	1	0.11978
NWMN_RS00055	NC_009641	15421..15750	41.9235	-0.0779568	-1.05552	0.759157	0.999665	1	0.119668
NWMN_RS13510	NC_009641	complement(2579248..2580189)	146.742	0.0640486	1.0454	0.759203	0.999665	1	0.119642
NWMN_RS10155	NC_009641	complement(1987213..1989036)	6.50006	-0.100211	-1.07193	0.759614	0.999665	1	0.119407
NWMN_RS02935	NC_009641	576077..579628	388.408	0.0947891	1.06791	0.75969	0.999665	1	0.119364
NWMN_RS05025	NC_009641	complement(996792..997778)	313.599	-0.0868884	-1.06208	0.759802	0.999665	1	0.1193
NWMN_RS01475	NC_009641	324228..324464	86.1567	0.0955956	1.06851	0.760897	0.999665	1	0.118674
NWMN_RS01665	NC_009641	341183..342136	47.2962	-0.0889361	-1.06359	0.761383	0.999665	1	0.118397
NWMN_RS01900	NC_009641	384806..385351	37.2392	0.0973468	1.0698	0.76239	0.999665	1	0.117823
NWMN_RS10210	NC_009641	complement(1999757..2000089)	51.269	-0.0957001	-1.06858	0.763269	0.999665	1	0.117322
NWMN_RS11545	NC_009641	complement(2216965..2217606)	7.10407	-0.0869016	-1.06209	0.764194	0.999665	1	0.116797
NWMN_RS13750	NC_009641	2623131..2624939	70.9288	-0.0759944	-1.05409	0.764462	0.999665	1	0.116644
NWMN_RS08600	NC_009641	complement(1696107..1697873)	171.608	0.0856108	1.06114	0.764463	0.999665	1	0.116643
NWMN_RS02870	NC_009641	566980..567627	207.269	0.0656011	1.04652	0.764886	0.999665	1	0.116403
NWMN_RS08235	NC_009641	complement(1627026..1627916)	147.164	-0.0715813	-1.05087	0.764924	0.999665	1	0.116382
NWMN_RS14675	NC_009641	2826255..2826557	12.1917	0.0846614	1.06044	0.765129	0.999665	1	0.116265
NWMN_RS11630	NC_009641	complement(2229922..2230443)	1063.67	0.0700392	1.04975	0.765248	0.999665	1	0.116198
NWMN_RS13990	NC_009641	complement(2676040..2677008)	579.464	0.0722502	1.05136	0.765927	0.999665	1	0.115813
NWMN_RS03345	NC_009641	666274..666780	10171.6	-0.085279	-1.06089	0.76615	0.999665	1	0.115686
NWMN_RS13040	NC_009641	2488027..2488470	36.9446	-0.0805492	-1.05742	0.766479	0.999665	1	0.1155
NWMN_RS12800	NC_009641	2441495..2441680	507.127	-0.0670022	-1.04754	0.766842	0.999665	1	0.115294
NWMN_RS03500	NC_009641	697374..698207	85.8101	-0.0785807	-1.05598	0.767405	0.999665	1	0.114975
NWMN_RS04915	NC_009641	971617..972426	301.777	0.0673644	1.0478	0.767535	0.999665	1	0.114902
NWMN_RS11605	NC_009641	complement(2225098..2225502)	2083.89	-0.0715509	-1.05085	0.767545	0.999665	1	0.114896
NWMN_RS08240	NC_009641	complement(1627926..1629272)	167.249	0.0878925	1.06282	0.76765	0.999665	1	0.114837
NWMN_RS07670	NC_009641	1524397..1526580	583.977	0.0870694	1.06221	0.767889	0.999665	1	0.114701
NWMN_RS01065	NC_009641	245935..246960	176.845	0.0656425	1.04655	0.768209	0.999665	1	0.114521
NWMN_RS01380	NC_009641	complement(304704..304937)	96.0883	-0.0918364	-1.06573	0.769072	0.999665	1	0.114033
NWMN_RS02180	NC_009641	complement(434337..434696)	62.6256	-0.0711205	-1.05053	0.769425	0.999665	1	0.113834
NWMN_RS04590	NC_009641	898583..899791	1259.36	0.077583	1.05525	0.76944	0.999665	1	0.113825
NWMN_RS11065	NC_009641	2127222..2127551	19.636	0.0885298	1.06329	0.769966	0.999665	1	0.113529
NWMN_RS10175	NC_009641	complement(1993831..1997298)	15.9775	0.0738068	1.05249	0.770049	0.999665	1	0.113482
NWMN_RS02255	NC_009641	447091..448647	65.4543	0.0692144	1.04915	0.770111	0.999665	1	0.113446
NWMN_RS10230	NC_009641	complement(2002144..2002314)	21.3752	0.0784932	1.05591	0.770354	0.999665	1	0.11331
NWMN_RS12325	NC_009641	complement(2365378..2366670)	746.18	0.0808389	1.05763	0.770423	0.999665	1	0.113271
NWMN_RS00470	NC_009641	105175..106353	901.599	-0.0958319	-1.06868	0.77095	0.999665	1	0.112974
NWMN_RS09870	NC_009641	1954178..1955497	9.78218	-0.069728	-1.04952	0.771031	0.999665	1	0.112928
NWMN_RS11485	NC_009641	complement(2205826..2207346)	1567.79	-0.0992426	-1.07121	0.771202	0.999665	1	0.112832
NWMN_RS12935	NC_009641	2468280..2469488	16.2649	-0.0920832	-1.06591	0.771382	0.999665	1	0.112731
NWMN_RS06210	NC_009641	1201559..1202731	2939.49	0.0742834	1.05284	0.77141	0.999665	1	0.112715
NWMN_RS10030	NC_009641	complement(1964498..1965448)	143.633	-0.0636962	-1.04514	0.771659	0.999665	1	0.112575
NWMN_RS02965	NC_009641	587247..588431	11319.8	0.0877434	1.06271	0.771827	0.999665	1	0.11248
NWMN_RS13285	NC_009641	2537038..2538288	23.7416	-0.0942594	-1.06752	0.772093	0.999665	1	0.11233
NWMN_RS13110	NC_009641	2501066..2501689	186.147	-0.0709641	-1.05042	0.772199	0.999665	1	0.112271
NWMN_RS04970	NC_009641	985267..986748	106.965	0.061931	1.04386	0.772597	0.999665	1	0.112047
NWMN_RS05250	NC_009641	1039325..1041514	44.5753	0.0587882	1.04159	0.772718	0.999665	1	0.111979
NWMN_RS08710	NC_009641	complement(1719179..1719463)	105.146	0.104241	1.07493	0.772741	0.999665	1	0.111966
NWMN_RS06125	NC_009641	1185580..1185807	212.569	0.0969634	1.06952	0.772872	0.999665	1	0.111893
NWMN_RS07945	NC_009641	1575908..1576816	401.24	-0.0638889	-1.04528	0.773308	0.999665	1	0.111648
NWMN_RS01730	NC_009641	351232..353118	32.4306	-0.0682323	-1.04843	0.773336	0.999665	1	0.111632
NWMN_RS01685	NC_009641	344123..344473	158.922	-0.0773194	-1.05506	0.77398	0.999665	1	0.11127
NWMN_RS14540	NC_009641	complement(2783544..2784248)	69.663	-0.0859332	-1.06137	0.774249	0.999665	1	0.111119
NWMN_RS08515	NC_009641	complement(1679131..1680054)	76.9819	0.0725024	1.05154	0.774304	0.999665	1	0.111088
NWMN_RS01340	NC_009641	297572..298072	11.335	0.0826823	1.05899	0.774347	0.999665	1	0.111064
NWMN_RS08055	NC_009641	complement(1598865..1599746)	635.144	-0.072299	-1.05139	0.774353	0.999665	1	0.111061
NWMN_RS08475	NC_009641	complement(1672086..1672838)	7.3575	-0.0763302	-1.05433	0.774523	0.999665	1	0.110966
NWMN_RS07715	NC_009641	complement(1537034..1537351)	292.458	-0.0740042	-1.05263	0.775178	0.999665	1	0.110598
NWMN_RS07775	NC_009641	complement(1547445..1548017)	115.205	-0.0784264	-1.05587	0.775326	0.999665	1	0.110516
NWMN_RS00165	NC_009641	complement(37974..38234)	7.50721	-0.112012	-1.08073	0.775389	0.999665	1	0.110481
NWMN_RS03650	NC_009641	725671..726891	158.029	0.060059	1.04251	0.77547	0.999665	1	0.110435
NWMN_RS15465	NC_009641	complement(2091215..2091469)	173.55	-0.0994683	-1.07138	0.775738	0.999665	1	0.110285
NWMN_RS00045	NC_009641	12793..14079	537.787	0.119637	1.08646	0.775834	0.999665	1	0.110231
NWMN_RS08870	NC_009641	complement(1749101..1749724)	533.55	-0.0761767	-1.05422	0.777037	0.999665	1	0.109558
NWMN_RS00135	NC_009641	complement(34376..34510)	36.2151	0.0783209	1.05579	0.777425	0.999665	1	0.109342
NWMN_RS06960	NC_009641	1356447..1357178	7.10171	-0.0740424	-1.05266	0.777612	0.999665	1	0.109237
NWMN_RS13370	NC_009641	complement(2551717..2552832)	7.80479	0.0914177	1.06542	0.777685	0.999665	1	0.109197
NWMN_RS11645	NC_009641	complement(2231645..2232097)	782.927	-0.0586975	-1.04153	0.777831	0.999665	1	0.109115
NWMN_RS02360	NC_009641	467178..468662	26.6639	0.0831373	1.05932	0.77817	0.999665	1	0.108925
NWMN_RS00175	NC_009641	39469..40803	11.6947	0.065749	1.04663	0.778464	0.999665	1	0.108761
NWMN_RS05105	NC_009641	complement(1008575..1009513)	403.991	0.0622262	1.04408	0.77849	0.999665	1	0.108747
NWMN_RS06395	NC_009641	1241909..1242550	235.131	0.06114	1.04329	0.778514	0.999665	1	0.108733
NWMN_RS05110	NC_009641	1009845..1011056	166.244	0.0590758	1.0418	0.779387	0.999665	1	0.108247
NWMN_RS11295	NC_009641	complement(2167837..2168499)	49.1738	0.0927016	1.06637	0.779538	0.999665	1	0.108163
NWMN_RS14945	NC_009641	complement(2873891..2874610)	96.9802	-0.0751579	-1.05348	0.780041	0.999665	1	0.107883
NWMN_RS10625	NC_009641	complement(2060612..2061214)	325.236	0.0651212	1.04617	0.780127	0.999665	1	0.107835
NWMN_RS09725	NC_009641	complement(1925657..1926694)	117.576	-0.0635169	-1.04501	0.780282	0.999665	1	0.107749
NWMN_RS08445	NC_009641	complement(1666698..1667384)	79.7188	0.0785271	1.05594	0.780915	0.999665	1	0.107396
NWMN_RS11770	NC_009641	2256281..2256751	658.146	-0.0776525	-1.0553	0.78102	0.999665	1	0.107338
NWMN_RS04870	NC_009641	963616..964011	18562.8	-0.0856128	-1.06114	0.781257	0.999665	1	0.107206
NWMN_RS09085	NC_009641	complement(1797716..1799182)	124.713	0.0651803	1.04622	0.781431	0.999665	1	0.107109
NWMN_RS08000	NC_009641	complement(1586478..1587884)	1474.45	0.0644472	1.04568	0.781629	0.999665	1	0.106999
NWMN_RS11410	NC_009641	complement(2191247..2192248)	234.706	0.0607011	1.04297	0.78271	0.999665	1	0.106399
NWMN_RS12485	NC_009641	complement(2384878..2388045)	113.8	0.0881148	1.06298	0.782757	0.999665	1	0.106373
NWMN_RS14320	NC_009641	complement(2740167..2741018)	81.7083	-0.0752261	-1.05353	0.78282	0.999665	1	0.106338
NWMN_RS03045	NC_009641	612838..614310	82.6348	0.062763	1.04446	0.782903	0.999665	1	0.106292
NWMN_RS12820	NC_009641	2443873..2444403	35.1847	-0.0933406	-1.06684	0.782916	0.999665	1	0.106285
NWMN_RS08100	NC_009641	1606169..1606750	240.422	0.0731821	1.05203	0.783216	0.999665	1	0.106119
NWMN_RS11160	NC_009641	complement(2142906..2143496)	7.37237	0.0946353	1.0678	0.783332	0.999665	1	0.106054
NWMN_RS12675	NC_009641	complement(2415989..2416315)	1012.8	-0.0783598	-1.05582	0.784274	0.999665	1	0.105532
NWMN_RS15085	NC_009641	363924..364082	16.7405	0.111295	1.0802	0.784429	0.999665	1	0.105447
NWMN_RS08260	NC_009641	complement(1632627..1634426)	195.656	0.0754728	1.05371	0.784881	0.999665	1	0.105196
NWMN_RS09370	NC_009641	1865757..1866200	32.3307	0.0701588	1.04983	0.785139	0.999665	1	0.105053
NWMN_RS00870	NC_009641	complement(202025..202783)	50.6853	0.0769255	1.05477	0.785279	0.999665	1	0.104976
NWMN_RS08905	NC_009641	complement(1758293..1759561)	209.965	-0.0786764	-1.05605	0.785339	0.999665	1	0.104943
NWMN_RS08830	NC_009641	complement(1739880..1740407)	545.213	-0.0881936	-1.06304	0.785439	0.999665	1	0.104888
NWMN_RS02655	NC_009641	526134..526787	4375.6	-0.0683681	-1.04853	0.785595	0.999665	1	0.104801
NWMN_RS00670	NC_009641	145914..146939	6.2513	-0.0730958	-1.05197	0.786641	0.999665	1	0.104224
NWMN_RS12580	NC_009641	complement(2400130..2400735)	74.5146	0.0946082	1.06778	0.786735	0.999665	1	0.104172
NWMN_RS11840	NC_009641	2268233..2269324	1653.01	-0.0673904	-1.04782	0.786872	0.999665	1	0.104096
NWMN_RS04500	NC_009641	885004..886323	110.02	0.0563812	1.03985	0.787075	0.999665	1	0.103984
NWMN_RS02195	NC_009641	436998..437693	25.8346	-0.0878382	-1.06278	0.78732	0.999665	1	0.103848
NWMN_RS08550	NC_009641	complement(1687510..1688178)	52.7364	0.0597778	1.04231	0.787377	0.999665	1	0.103817
NWMN_RS05675	NC_009641	1111168..1111527	19.8916	-0.069771	-1.04955	0.787394	0.999665	1	0.103808
NWMN_RS03855	NC_009641	762711..763304	44.8985	0.0602804	1.04267	0.787838	0.999665	1	0.103563
NWMN_RS07385	NC_009641	complement(1445274..1445675)	21.8807	-0.090361	-1.06464	0.788042	0.999665	1	0.103451
NWMN_RS10460	NC_009641	2027873..2029090	399.089	0.0936684	1.06708	0.788049	0.999665	1	0.103447
NWMN_RS01615	NC_009641	335955..336161	26.2646	0.0725197	1.05155	0.78817	0.999665	1	0.10338
NWMN_RS07610	NC_009641	complement(1511977..1513095)	450.92	-0.0789598	-1.05626	0.788208	0.999665	1	0.103359
NWMN_RS10855	NC_009641	complement(2096297..2100082)	8.5051	0.0868809	1.06207	0.788542	0.999665	1	0.103175
NWMN_RS14860	NC_009641	2858838..2860256	188.447	0.0611396	1.04329	0.78883	0.999665	1	0.103017
NWMN_RS15275	NC_009641	1034884..1035084	94.2344	-0.10061	-1.07223	0.788979	0.999665	1	0.102935
NWMN_RS04435	NC_009641	complement(873243..874094)	149.496	0.0613271	1.04343	0.789371	0.999665	1	0.102719
NWMN_RS09005	NC_009641	complement(1783628..1784575)	198.348	-0.0568938	-1.04022	0.789461	0.999665	1	0.10267
NWMN_RS07965	NC_009641	complement(1579114..1580034)	53.6706	-0.0672758	-1.04774	0.789493	0.999665	1	0.102652
NWMN_RS02390	NC_009641	474210..474323	17.2086	-0.10807	-1.07779	0.79002	0.999665	1	0.102362
NWMN_RS06020	NC_009641	1170389..1170718	5383.72	0.0788168	1.05615	0.790135	0.999665	1	0.102299
NWMN_RS03325	NC_009641	662655..663482	51.8917	-0.0910854	-1.06517	0.790196	0.999665	1	0.102265
NWMN_RS13535	NC_009641	complement(2582734..2583333)	269.998	-0.06056	-1.04287	0.79044	0.999665	1	0.102131
NWMN_RS06710	NC_009641	1313632..1314024	296.653	-0.0639371	-1.04531	0.790752	0.999665	1	0.101959
NWMN_RS15120	NC_009641	complement(442440..442721)	7.92753	-0.113218	-1.08164	0.791158	0.999665	1	0.101737
NWMN_RS06175	NC_009641	1192500..1193435	1440.51	-0.0802697	-1.05722	0.791184	0.999665	1	0.101722
NWMN_RS02675	NC_009641	532692..533885	190.728	0.0756458	1.05383	0.791429	0.999665	1	0.101588
NWMN_RS05280	NC_009641	complement(1047594..1048400)	25.7997	-0.07757	-1.05524	0.79185	0.999665	1	0.101357
NWMN_RS02370	NC_009641	471542..471904	1307	0.0553202	1.03909	0.791936	0.999665	1	0.10131
NWMN_RS02565	NC_009641	512949..513296	186.258	0.0659621	1.04678	0.792384	0.999665	1	0.101064
NWMN_RS01875	NC_009641	380696..381622	62.8471	-0.0717142	-1.05096	0.792655	0.999665	1	0.100916
NWMN_RS03155	NC_009641	complement(633718..634470)	487.359	0.0552208	1.03902	0.793169	0.999665	1	0.100634
NWMN_RS13120	NC_009641	complement(2502765..2504207)	505.032	-0.0787258	-1.05608	0.793367	0.999665	1	0.100526
NWMN_RS08680	NC_009641	complement(1715666..1715986)	1018.14	-0.07299	-1.05189	0.793456	0.999665	1	0.100477
glnQ	NC_009641	complement(1950194..1950922)	181.198	-0.102087	-1.07332	0.793851	0.999665	1	0.100261
NWMN_RS08285	NC_009641	complement(1638589..1639488)	267.84	-0.0543438	-1.03839	0.793863	0.999665	1	0.100255
NWMN_RS06195	NC_009641	1197324..1198673	159.673	0.0599134	1.0424	0.793879	0.999665	1	0.100246
NWMN_RS08120	NC_009641	complement(1608785..1610257)	162.604	0.0644328	1.04567	0.793993	0.999665	1	0.100183
NWMN_RS02235	NC_009641	444002..444700	18.3008	0.0655136	1.04646	0.794393	0.999665	1	0.0999647
NWMN_RS08835	NC_009641	complement(1740636..1742129)	202.613	0.0781625	1.05567	0.794398	0.999665	1	0.0999617
NWMN_RS08545	NC_009641	complement(1685031..1687508)	84.5214	0.0554067	1.03915	0.794475	0.999665	1	0.0999196
NWMN_RS11180	NC_009641	complement(2146099..2146383)	457.032	0.0644697	1.0457	0.795479	0.999665	1	0.0993714
NWMN_RS03220	NC_009641	645907..646503	19.6621	-0.0674762	-1.04788	0.796159	0.999665	1	0.0990002
NWMN_RS03625	NC_009641	722880..723353	536.765	-0.0525759	-1.03711	0.796269	0.999665	1	0.0989403
NWMN_RS10940	NC_009641	complement(2115149..2115565)	31.8294	-0.0592454	-1.04192	0.796345	0.999665	1	0.0988987
NWMN_RS05055	NC_009641	1002081..1002401	5.70691	-0.102775	-1.07384	0.796458	0.999665	1	0.0988374
NWMN_RS06425	NC_009641	1248627..1249613	942.712	0.0685597	1.04867	0.796473	0.999665	1	0.0988292
NWMN_RS09790	NC_009641	complement(1939013..1939357)	7078.11	0.0737501	1.05245	0.797013	0.999665	1	0.0985348
NWMN_RS10470	NC_009641	complement(2029825..2030868)	80.479	0.0582377	1.04119	0.797101	0.999665	1	0.0984867
NWMN_RS05585	NC_009641	1102380..1102598	90.383	-0.0829923	-1.05921	0.797117	0.999665	1	0.0984781
NWMN_RS12585	NC_009641	complement(2400736..2401407)	66.8395	-0.0781805	-1.05569	0.797614	0.999665	1	0.0982074
NWMN_RS02695	NC_009641	535241..536536	102.336	-0.0532595	-1.03761	0.798143	0.999665	1	0.0979193
NWMN_RS04100	NC_009641	812270..813109	9.28646	0.072783	1.05174	0.800024	0.999665	1	0.0968967
NWMN_RS01370	NC_009641	complement(301906..303213)	897.912	0.0832113	1.05937	0.80004	0.999665	1	0.0968884
NWMN_RS03395	NC_009641	675305..675649	51.4901	-0.0928479	-1.06647	0.80038	0.999665	1	0.0967036
NWMN_RS06190	NC_009641	1196357..1197322	165.545	-0.0574219	-1.0406	0.80057	0.999665	1	0.0966006
NWMN_RS05695	NC_009641	1112442..1112636	17.3768	0.070603	1.05016	0.800656	0.999665	1	0.0965541
NWMN_RS07750	NC_009641	complement(1543255..1544421)	48.6038	0.0664364	1.04713	0.800962	0.999665	1	0.0963881
NWMN_RS13225	NC_009641	complement(2527008..2529413)	158.059	-0.0530031	-1.03742	0.801013	0.999665	1	0.0963602
NWMN_RS07110	NC_009641	complement(1384012..1384374)	797.386	-0.0685532	-1.04866	0.801643	0.999665	1	0.0960187
NWMN_RS03440	NC_009641	684492..685136	652.659	0.0519606	1.03667	0.801897	0.999665	1	0.0958812
NWMN_RS08570	NC_009641	complement(1692463..1692609)	24868.3	-0.0846189	-1.06041	0.802522	0.999665	1	0.0955431
NWMN_RS05140	NC_009641	complement(1016189..1017199)	6.91431	-0.0671631	-1.04765	0.802587	0.999665	1	0.0955077
NWMN_RS06560	NC_009641	1278234..1279637	854.427	0.071567	1.05086	0.802891	0.999665	1	0.0953432
NWMN_RS12500	NC_009641	complement(2390059..2390823)	51.0554	0.0699964	1.04971	0.803058	0.999665	1	0.0952532
NWMN_RS12315	NC_009641	complement(2364303..2364521)	1257.83	0.0634716	1.04498	0.803514	0.999665	1	0.0950066
NWMN_RS12535	NC_009641	complement(2393772..2394794)	202.194	0.0521847	1.03683	0.803669	0.999665	1	0.0949227
NWMN_RS00105	NC_009641	25646..27472	219.213	0.0496736	1.03503	0.804653	0.999665	1	0.0943914
NWMN_RS05170	NC_009641	complement(1024864..1025298)	9.96946	0.0869543	1.06213	0.806246	0.999665	1	0.0935322
NWMN_RS13140	NC_009641	2509121..2509477	1126.58	-0.0660182	-1.04682	0.806684	0.999665	1	0.0932968
NWMN_RS15570	NC_009641	2515508..2515753	9.13511	0.0958505	1.0687	0.806744	0.999665	1	0.0932645
NWMN_RS02700	NC_009641	536541..537080	191.069	0.0636223	1.04509	0.80727	0.999665	1	0.0929813
NWMN_RS01815	NC_009641	368093..368893	15.3496	0.0643307	1.0456	0.807521	0.999665	1	0.0928464
NWMN_RS07740	NC_009641	complement(1540857..1542155)	52.4098	0.0635003	1.045	0.807544	0.999665	1	0.0928336
NWMN_RS04190	NC_009641	832890..833903	5213.74	-0.0691377	-1.04909	0.807916	0.999665	1	0.0926338
NWMN_RS13770	NC_009641	complement(2626263..2627456)	18.0704	0.0668372	1.04742	0.80803	0.999665	1	0.0925724
NWMN_RS08320	NC_009641	complement(1643692..1644375)	851.445	-0.0607579	-1.04301	0.808056	0.999665	1	0.0925586
NWMN_RS04430	NC_009641	872816..873010	83106.9	-0.0967053	-1.06933	0.808582	0.999665	1	0.0922757
NWMN_RS11830	NC_009641	2266665..2266985	16.8635	-0.0706742	-1.05021	0.808906	0.999665	1	0.0921018
NWMN_RS15540	NC_009641	complement(2336296..2337255)	5.79007	0.0753267	1.0536	0.809021	0.999665	1	0.0920404
NWMN_RS10170	NC_009641	complement(1992871..1993818)	21.9654	-0.0719452	-1.05113	0.809995	0.999665	1	0.0915176
NWMN_RS00070	NC_009641	18325..20292	528.276	0.0681383	1.04836	0.810348	0.999665	1	0.0913287
NWMN_RS01175	NC_009641	266412..267404	9.13066	0.0744491	1.05296	0.810394	0.999665	1	0.0913036
NWMN_RS06225	NC_009641	1204471..1205034	1385.52	0.0757321	1.0539	0.81063	0.999665	1	0.0911776
NWMN_RS14380	NC_009641	complement(2752404..2754002)	1055.31	-0.0597933	-1.04232	0.810862	0.999665	1	0.0910529
NWMN_RS11675	NC_009641	complement(2236285..2237382)	54.6891	0.0577623	1.04085	0.810922	0.999665	1	0.091021
NWMN_RS12955	NC_009641	2472148..2472567	215.147	-0.0509744	-1.03596	0.810992	0.999665	1	0.0909837
NWMN_RS09075	NC_009641	1796423..1796518	13.0871	-0.118175	-1.08536	0.811044	0.999665	1	0.0909555
NWMN_RS03515	NC_009641	700323..701339	37.1665	-0.0672545	-1.04772	0.811047	0.999665	1	0.0909542
NWMN_RS03705	NC_009641	733329..734960	159.536	0.047946	1.03379	0.811083	0.999665	1	0.0909346
NWMN_RS07030	NC_009641	complement(1368324..1369778)	114.854	-0.0545147	-1.03851	0.811162	0.999665	1	0.0908926
NWMN_RS14420	NC_009641	complement(2760824..2762446)	17.4255	-0.0752204	-1.05352	0.811451	0.999665	1	0.0907378
NWMN_RS02085	NC_009641	complement(415758..416141)	135.441	0.0672294	1.0477	0.811675	0.999665	1	0.0906181
NWMN_RS14135	NC_009641	complement(2706669..2707823)	178.069	0.0535892	1.03784	0.812039	0.999665	1	0.0904232
NWMN_RS06610	NC_009641	1286208..1287494	187.606	0.0535978	1.03785	0.812218	0.999665	1	0.0903275
NWMN_RS05475	NC_009641	1083150..1083425	606.795	0.0629886	1.04463	0.81228	0.999665	1	0.0902942
NWMN_RS03185	NC_009641	640224..640565	286.524	0.0507235	1.03578	0.812778	0.999665	1	0.0900279
NWMN_RS08650	NC_009641	complement(1710576..1711601)	88.8607	-0.0535644	-1.03783	0.812976	0.999665	1	0.0899223
NWMN_RS12825	NC_009641	complement(2444469..2446073)	38.7189	-0.0634777	-1.04498	0.813331	0.999665	1	0.0897325
NWMN_RS04925	NC_009641	973298..974683	60.7202	-0.051864	-1.0366	0.81339	0.999665	1	0.089701
NWMN_RS08580	NC_009641	complement(1692931..1693353)	1945.38	0.0583781	1.04129	0.813881	0.999665	1	0.089439
NWMN_RS08125	NC_009641	complement(1610250..1611596)	163.44	0.0624786	1.04426	0.813933	0.999665	1	0.0894112
NWMN_RS00650	NC_009641	142389..143363	5.34088	0.0627378	1.04445	0.813945	0.999665	1	0.0894047
NWMN_RS08340	NC_009641	complement(1647195..1648133)	237.05	0.0587595	1.04157	0.814189	0.999665	1	0.089275
NWMN_RS12505	NC_009641	2390985..2391425	6.53793	0.0808069	1.05761	0.81526	0.999665	1	0.088704
NWMN_RS06390	NC_009641	1241258..1241902	215.301	0.0480768	1.03389	0.815675	0.999665	1	0.0884827
NWMN_RS00120	NC_009641	29978..30778	198.537	-0.0633235	-1.04487	0.81577	0.999665	1	0.0884322
NWMN_RS02160	NC_009641	complement(431096..431632)	15.312	-0.0750029	-1.05336	0.815909	0.999665	1	0.0883584
NWMN_RS04560	NC_009641	893984..895159	287.968	0.0628195	1.04451	0.816508	0.999665	1	0.0880394
NWMN_RS10410	NC_009641	2020253..2020891	307.43	-0.0494567	-1.03488	0.81684	0.999665	1	0.0878629
NWMN_RS03715	NC_009641	complement(736757..737200)	3403.35	0.0716238	1.0509	0.817146	0.999665	1	0.0877003
NWMN_RS07955	NC_009641	complement(1577296..1578051)	29.5645	-0.0515884	-1.03641	0.817432	0.999665	1	0.0875485
NWMN_RS02910	NC_009641	572574..572996	2811.43	0.0652729	1.04628	0.8186	0.999665	1	0.0869283
[truncated: 743 more rows]
